# Supplementary material for: Metagenomic analysis of basal ice from an Alaskan glacier
Source: Microbiome. 2018 Jul 5;6:123. doi: 10.1186/s40168-018-0505-5 (PMC6034282; doi:10.1186/s40168-018-0505-5)
Supplement: Supplementary file 2 — Supplementary Tables. (XLSX 142 kb) [file 40168_2018_505_MOESM2_ESM.xlsx]

## Sheet: Table S3
Table S3: Distribution of OTUs in rDNA and rRNA libraries and their taxonomic classifications.
OTU No.	rDNA Reads	rRNA Reads	rDNA abundance (%)	rRNA abundance (%)	Domain	Phylum	Family
Otu0001	1047	115920	0.294886	44.5599	Bacteria	Proteobacteria	Desulfobulbaceae
Otu0003	26327	32294	7.41495	12.4139	Bacteria	Proteobacteria	Comamonadaceae
Otu0004	54946	1903	15.4754	0.731518	Bacteria	Nitrospirae	Nitrospiraceae
Otu0007	41941	15	11.8126	0.00576604	Bacteria	Proteobacteria	Gallionellaceae
Otu0008	4140	36762	1.16602	14.1314	Bacteria	Bacteria unclassified	Bacteria unclassified
Otu0009	33729	3	9.49971	0.00115321	Bacteria	Nitrospirae	4-29
Otu0010	26706	3499	7.52169	1.34502	Bacteria	Nitrospirae	Nitrospiraceae
Otu0012	15440	74	4.34865	0.0284458	Bacteria	Proteobacteria	Hydrogenophilaceae
Otu0014	14915	9	4.20078	0.00345962	Bacteria	Nitrospirae	Nitrospiraceae
Otu0016	632	13322	0.178002	5.12101	Bacteria	Proteobacteria	Syntrophaceae
Otu0017	12117	0	3.41273	0	Bacteria	Acidobacteria	Holophagaceae
Otu0018	7466	4462	2.10278	1.7152	Bacteria	Proteobacteria	Nitrospinaceae
Otu0019	955	8962	0.268974	3.44502	Bacteria	Actinobacteria	Demequinaceae
Otu0023	1556	6216	0.438244	2.38945	Bacteria	Chloroflexi	Anaerolineaceae
Otu0024	612	6018	0.172369	2.31333	Bacteria	Chloroflexi	Anaerolineaceae
Otu0025	803	5662	0.226163	2.17649	Bacteria	Chloroflexi	KD4-96 unclassified
Otu0026	5583	2	1.57244	0.000768805	Bacteria	Proteobacteria	Methylophilaceae
Otu0027	5081	372	1.43105	0.142998	Bacteria	Nitrospirae	Nitrospiraceae
Otu0028	3	4925	0.000844944	1.89318	Bacteria	Bacteria unclassified	Bacteria unclassified
Otu0029	4596	5	1.29445	0.00192201	Bacteria	Bacteria unclassified	Bacteria unclassified
Otu0030	4414	0	1.24319	0	Bacteria	Nitrospirae	4-29
Otu0034	3719	16	1.04745	0.00615044	Bacteria	Proteobacteria	Xanthomonadaceae
Otu0035	298	3411	0.0839311	1.3112	Bacteria	Acidobacteria	Subgroup 6 unclassified
Otu0037	2959	0	0.833397	0	Bacteria	Proteobacteria	Betaproteobacteria unclassified
Otu0038	2498	0	0.703557	0	Bacteria	Proteobacteria	Syntrophaceae
Otu0039	2391	13	0.673421	0.00499723	Bacteria	Proteobacteria	Desulfobulbaceae
Otu0041	2164	2	0.609486	0.000768805	Bacteria	Actinobacteria	Sporichthyaceae
Otu0043	1966	0	0.55372	0	Bacteria	Elusimicrobia	Lineage IV unclassified
Otu0044	1923	0	0.541609	0	Bacteria	Proteobacteria	Ectothiorhodospiraceae
Otu0045	1913	4	0.538793	0.00153761	Bacteria	Proteobacteria	Desulfobulbaceae
Otu0046	1872	3	0.527245	0.00115321	Bacteria	Proteobacteria	Helicobacteraceae
Otu0048	1776	1	0.500207	0.000384402	Bacteria	Gemmatimonadetes	Gemmatimonadaceae
Otu0049	1777	0	0.500489	0	Bacteria	Proteobacteria	Syntrophaceae
Otu0051	62	1661	0.0174622	0.638493	Bacteria	Actinobacteria	OPB41 unclassified
Otu0053	1577	0	0.444159	0	Bacteria	Proteobacteria	P3OB-42
Otu0054	1553	4	0.437399	0.00153761	Bacteria	Proteobacteria	Rhodocyclaceae
Otu0057	1351	0	0.380507	0	Bacteria	Proteobacteria	Methylophilaceae
Otu0058	1238	0	0.34868	0	Bacteria	Candidate division OP3	Candidate division OP3 unclassified
Otu0059	1235	0	0.347835	0	Bacteria	Proteobacteria	Gammaproteobacteria unclassified
Otu0061	1107	4	0.311784	0.00153761	Bacteria	Proteobacteria	Nitrosomonadaceae
Otu0062	1102	0	0.310376	0	Bacteria	Acidobacteria	Holophagaceae
Otu0064	975	66	0.274607	0.0253706	Bacteria	Bacteria unclassified	Bacteria unclassified
Otu0065	1039	1	0.292632	0.000384402	Bacteria	Bacteroidetes	WCHB1-32 unclassified
Otu0066	1034	0	0.291224	0	Bacteria	Proteobacteria	Desulfuromonadaceae
Otu0067	1031	0	0.290379	0	Bacteria	Elusimicrobia	Lineage IV unclassified
Otu0068	452	559	0.127305	0.214881	Bacteria	Acidobacteria	Subgroup 7 unclassified
Otu0069	920	67	0.259116	0.025755	Bacteria	Proteobacteria	Rhodobacteraceae
Otu0070	972	0	0.273762	0	Bacteria	Proteobacteria	Rhodocyclaceae
Otu0071	27	894	0.0076045	0.343656	Bacteria	Chloroflexi	KD4-96 unclassified
Otu0072	439	471	0.123644	0.181054	Bacteria	Bacteria unclassified	Bacteria unclassified
Otu0074	828	0	0.233205	0	Bacteria	Proteobacteria	Proteobacteria unclassified
Otu0075	443	337	0.12477	0.129544	Bacteria	Bacteria unclassified	Bacteria unclassified
Otu0076	253	513	0.071257	0.197198	Bacteria	Bacteria unclassified	Bacteria unclassified
Otu0077	263	502	0.0740734	0.19297	Bacteria	Chloroflexi	KD4-96 unclassified
Otu0078	733	7	0.206448	0.00269082	Bacteria	Acidobacteria	Subgroup 7 unclassified
Otu0079	734	0	0.20673	0	Bacteria	Proteobacteria	Rhodobacteraceae
Otu0080	22	704	0.00619626	0.270619	Bacteria	Actinobacteria	Geodermatophilaceae
Otu0081	724	0	0.203913	0	Bacteria	Elusimicrobia	Lineage IV unclassified
Otu0082	667	39	0.187859	0.0149917	Bacteria	Actinobacteria	Microbacteriaceae
Otu0083	702	0	0.197717	0	Bacteria	Chlorobi	BSV26
Otu0084	92	604	0.0259116	0.232179	Bacteria	Actinobacteria	Gaiellales unclassified
Otu0086	679	0	0.191239	0	Bacteria	Proteobacteria	Cystobacteraceae
Otu0087	653	4	0.183916	0.00153761	Bacteria	Parcubacteria	Parcubacteria unclassified
Otu0088	116	536	0.0326712	0.20604	Bacteria	Actinobacteria	Cellulomonadaceae
Otu0089	650	0	0.183071	0	Bacteria	Bacteroidetes	Cytophagaceae
Otu0090	339	305	0.0954787	0.117243	Bacteria	Bacteria unclassified	Bacteria unclassified
Otu0091	611	0	0.172087	0	Bacteria	Bacteria unclassified	Bacteria unclassified
Otu0094	6	581	0.00168989	0.223338	Bacteria	Actinobacteria	Thermoleophilia unclassified
Otu0095	577	0	0.162511	0	Bacteria	Elusimicrobia	Lineage IV unclassified
Otu0097	554	0	0.156033	0	Bacteria	Proteobacteria	Comamonadaceae
Otu0098	15	521	0.00422472	0.200274	Bacteria	Actinobacteria	Gaiellales unclassified
Otu0100	408	116	0.114912	0.0445907	Bacteria	Proteobacteria	Betaproteobacteria unclassified
Otu0103	469	22	0.132093	0.00845685	Bacteria	Actinobacteria	Acidimicrobiaceae
Otu0104	488	0	0.137444	0	Bacteria	Proteobacteria	Rhodobacteraceae
Otu0105	483	0	0.136036	0	Bacteria	Proteobacteria	VHS-B4-70
Otu0106	482	0	0.135754	0	Bacteria	Proteobacteria	BVA18
Otu0107	31	439	0.00873109	0.168753	Bacteria	Proteobacteria	Desulfobulbaceae
Otu0108	469	0	0.132093	0	Bacteria	Proteobacteria	Sandaracinaceae
Otu0109	460	0	0.129558	0	Bacteria	Proteobacteria	Deltaproteobacteria unclassified
Otu0110	454	0	0.127868	0	Bacteria	Parcubacteria	Parcubacteria unclassified
Otu0111	449	0	0.12646	0	Bacteria	Proteobacteria	Syntrophaceae
Otu0112	435	0	0.122517	0	Bacteria	Proteobacteria	Desulfobacteraceae
Otu0113	433	0	0.121954	0	Bacteria	Parcubacteria	Parcubacteria unclassified
Otu0115	164	267	0.0461903	0.102635	Bacteria	Proteobacteria	Sva0485 unclassified
Otu0116	427	0	0.120264	0	Bacteria	Bacteroidetes	Flavobacteriaceae
Otu0117	422	0	0.118855	0	Bacteria	Proteobacteria	Desulfuromonadales unclassified
Otu0118	419	0	0.118011	0	Bacteria	Bacteria unclassified	Bacteria unclassified
Otu0119	418	0	0.117729	0	Bacteria	Proteobacteria	Neisseriaceae
Otu0120	414	1	0.116602	0.000384402	Bacteria	Actinobacteria	Sporichthyaceae
Otu0121	405	0	0.114067	0	Bacteria	Proteobacteria	Proteobacteria unclassified
Otu0122	405	0	0.114067	0	Bacteria	Proteobacteria	Eel-36e1D6
Otu0124	256	133	0.0721019	0.0511255	Bacteria	Bacteria unclassified	Bacteria unclassified
Otu0125	387	0	0.108998	0	Bacteria	Bacteria unclassified	Bacteria unclassified
Otu0126	383	0	0.107871	0	Bacteria	Proteobacteria	Rhodocyclaceae
Otu0128	347	27	0.0977319	0.0103789	Bacteria	Parcubacteria	Parcubacteria unclassified
Otu0129	367	2	0.103365	0.000768805	Bacteria	Proteobacteria	Gallionellaceae
Otu0131	349	0	0.0982952	0	Bacteria	Nitrospirae	Nitrospiraceae
Otu0133	89	239	0.0250667	0.0918722	Bacteria	Actinobacteria	Demequinaceae
Otu0136	320	0	0.0901274	0	Bacteria	Acidobacteria	TPD-58 unclassified
Otu0135	0	320	0	0.123009	Bacteria	Bacteria unclassified	Bacteria unclassified
Otu0137	317	0	0.0892824	0	Bacteria	Proteobacteria	Myxococcales unclassified
Otu0138	60	254	0.0168989	0.0976382	Bacteria	Chloroflexi	Anaerolineaceae
Otu0139	312	0	0.0878742	0	Bacteria	Proteobacteria	Hydrogenophilaceae
Otu0142	39	266	0.0109843	0.102251	Bacteria	Actinobacteria	Coriobacteriaceae
Otu0141	305	0	0.0859027	0	Bacteria	Bacteroidetes	Bacteroidetes BD2-2 unclassified
Otu0144	43	260	0.0121109	0.0999446	Bacteria	Proteobacteria	Betaproteobacteria unclassified
Otu0145	169	133	0.0475985	0.0511255	Bacteria	Actinobacteria	Gaiellales unclassified
Otu0146	46	247	0.0129558	0.0949474	Bacteria	Bacteria unclassified	Bacteria unclassified
Otu0147	284	3	0.0799881	0.00115321	Bacteria	Acidobacteria	Subgroup 7 unclassified
Otu0148	259	28	0.0729469	0.0107633	Bacteria	Proteobacteria	TRA3-20 unclassified
Otu0150	280	0	0.0788615	0	Bacteria	Bacteroidetes	PHOS-HE51
Otu0151	276	0	0.0777349	0	Bacteria	Proteobacteria	Myxococcales unclassified
Otu0152	274	0	0.0771716	0	Bacteria	Parcubacteria	Parcubacteria unclassified
Otu0154	258	13	0.0726652	0.00499723	Bacteria	Proteobacteria	TRA3-20 unclassified
Otu0156	52	214	0.0146457	0.0822621	Bacteria	Actinobacteria	Demequinaceae
Otu0155	266	0	0.0749184	0	Bacteria	Proteobacteria	Proteobacteria unclassified
Otu0157	263	0	0.0740734	0	Bacteria	Proteobacteria	Hydrogenophilaceae
Otu0161	256	0	0.0721019	0	Bacteria	Proteobacteria	Methylococcaceae
Otu0162	248	0	0.0698487	0	Bacteria	Proteobacteria	Xanthomonadaceae
Otu0164	236	0	0.0664689	0	Bacteria	Proteobacteria	Gammaproteobacteria unclassified
Otu0165	234	0	0.0659057	0	Bacteria	Proteobacteria	Desulfobulbaceae
Otu0166	228	1	0.0642158	0.000384402	Bacteria	Proteobacteria	Haliangiaceae
Otu0167	228	0	0.0642158	0	Bacteria	Parcubacteria	Parcubacteria unclassified
Otu0168	97	131	0.0273199	0.0503567	Bacteria	Proteobacteria	Syntrophobacteraceae
Otu0170	222	0	0.0625259	0	Bacteria	Bacteria unclassified	Bacteria unclassified
Otu0172	100	115	0.0281648	0.0442063	Bacteria	Firmicutes	Peptococcaceae
Otu0171	214	1	0.0602727	0.000384402	Bacteria	Parcubacteria	Parcubacteria unclassified
Otu0173	35	178	0.00985768	0.0684236	Bacteria	Chloroflexi	Anaerolineaceae
Otu0174	208	0	0.0585828	0	Bacteria	Parcubacteria	Parcubacteria unclassified
Otu0175	203	2	0.0571746	0.000768805	Bacteria	Bacteroidetes	Bacteroidetes vadinHA17 unclassified
Otu0176	202	0	0.0568929	0	Bacteria	Planctomycetes	vadinHA49 unclassified
Otu0177	201	0	0.0566113	0	Bacteria	Proteobacteria	43F-1404R unclassified
Otu0178	198	0	0.0557663	0	Bacteria	Proteobacteria	Comamonadaceae
Otu0179	196	2	0.055203	0.000768805	Bacteria	Verrucomicrobia	Opitutaceae
Otu0181	4	193	0.00112659	0.0741897	Bacteria	Chloroflexi	SHA-26 unclassified
Otu0182	192	3	0.0540764	0.00115321	Bacteria	Bacteria unclassified	Bacteria unclassified
Otu0184	190	0	0.0535131	0	Bacteria	Parcubacteria	Parcubacteria unclassified
Otu0185	164	20	0.0461903	0.00768805	Bacteria	Acidobacteria	Subgroup 7 unclassified
Otu0188	182	0	0.05126	0	Bacteria	Elusimicrobia	MVP-88 unclassified
Otu0189	181	0	0.0509783	0	Bacteria	Elusimicrobia	Rs-M47 unclassified
Otu0190	180	0	0.0506967	0	Bacteria	Gemmatimonadetes	Gemmatimonadaceae
Otu0191	177	0	0.0498517	0	Bacteria	Verrucomicrobia	Opitutaceae
Otu0192	176	0	0.0495701	0	Bacteria	Bacteroidetes	Chitinophagaceae
Otu0193	171	0	0.0481618	0	Bacteria	Proteobacteria	Desulfobulbaceae
Otu0196	44	125	0.0123925	0.0480503	Bacteria	Chloroflexi	TK10 unclassified
Otu0195	169	0	0.0475985	0	Bacteria	Proteobacteria	Sphingomonadaceae
Otu0197	168	0	0.0473169	0	Bacteria	Proteobacteria	Gallionellaceae
Otu0198	64	103	0.0180255	0.0395935	Bacteria	Acidobacteria	Subgroup 6 unclassified
Otu0199	140	26	0.0394307	0.00999446	Bacteria	Proteobacteria	SC-I-84 unclassified
Otu0201	164	0	0.0461903	0	Bacteria	Parcubacteria	Parcubacteria unclassified
Otu0203	154	6	0.0433738	0.00230641	Bacteria	Gemmatimonadetes	Gemmatimonadaceae
Otu0208	155	0	0.0436555	0	Bacteria	Proteobacteria	Xanthomonadaceae
Otu0211	154	0	0.0433738	0	Bacteria	Bacteroidetes	Rikenellaceae
Otu0209	154	0	0.0433738	0	Bacteria	Parcubacteria	Parcubacteria unclassified
Otu0210	154	0	0.0433738	0	Bacteria	Proteobacteria	Gallionellaceae
Otu0212	29	124	0.00816779	0.0476659	Bacteria	Actinobacteria	OPB41 unclassified
Otu0215	147	0	0.0414023	0	Bacteria	Bacteria unclassified	Bacteria unclassified
Otu0216	78	67	0.0219686	0.025755	Bacteria	Actinobacteria	Intrasporangiaceae
Otu0217	144	0	0.0405573	0	Bacteria	Chlorobi	SJA-28
Otu0218	138	6	0.0388674	0.00230641	Bacteria	Proteobacteria	Rhodobacteraceae
Otu0219	107	36	0.0301363	0.0138385	Bacteria	Proteobacteria	Rhodobacteraceae
Otu0220	142	0	0.039994	0	Bacteria	Nitrospirae	Nitrospiraceae
Otu0221	129	12	0.0363326	0.00461283	Bacteria	Proteobacteria	Proteobacteria unclassified
Otu0222	141	0	0.0397124	0	Bacteria	Proteobacteria	Sphingomonadaceae
Otu0223	140	0	0.0394307	0	Bacteria	Acidobacteria	SJA-149
Otu0226	135	0	0.0380225	0	Bacteria	Parcubacteria	Parcubacteria unclassified
Otu0225	135	0	0.0380225	0	Bacteria	Proteobacteria	Ectothiorhodospiraceae
Otu0227	1	132	0.000281648	0.0507411	Bacteria	Bacteria unclassified	Bacteria unclassified
Otu0228	133	0	0.0374592	0	Bacteria	Candidate division OP3	Candidate division OP3 unclassified
Otu0230	132	0	0.0371775	0	Bacteria	Candidate division OP3	Candidate division OP3 unclassified
Otu0229	130	2	0.0366143	0.000768805	Bacteria	Proteobacteria	Nitrosomonadaceae
Otu0231	84	47	0.0236584	0.0180669	Bacteria	Bacteria unclassified	Bacteria unclassified
Otu0232	131	0	0.0368959	0	Bacteria	Spirochaetae	Spirochaetaceae
Otu0233	128	2	0.036051	0.000768805	Bacteria	Actinobacteria	Actinobacteria unclassified
Otu0234	10	119	0.00281648	0.0457439	Bacteria	Acidobacteria	Subgroup 6 unclassified
Otu0235	128	0	0.036051	0	Bacteria	Bacteria unclassified	Bacteria unclassified
Otu0236	127	0	0.0357693	0	Bacteria	Bacteria unclassified	Bacteria unclassified
Otu0238	121	4	0.0340794	0.00153761	Bacteria	Nitrospirae	Nitrospiraceae
Otu0239	123	0	0.0346427	0	Bacteria	Bacteria unclassified	Bacteria unclassified
Otu0242	118	0	0.0332345	0	Bacteria	Gracilibacteria	Gracilibacteria unclassified
Otu0244	114	2	0.0321079	0.000768805	Bacteria	Proteobacteria	Proteobacteria unclassified
Otu0246	105	10	0.029573	0.00384402	Bacteria	Bacteria unclassified	Bacteria unclassified
Otu0247	111	3	0.0312629	0.00115321	Bacteria	Actinobacteria	Gaiellaceae
Otu0249	113	0	0.0318262	0	Bacteria	Bacteroidetes	env.OPS 17
Otu0251	112	0	0.0315446	0	Bacteria	Nitrospirae	Nitrospiraceae
Otu0252	111	0	0.0312629	0	Bacteria	Bacteroidetes	Sphingobacteriaceae
Otu0255	106	0	0.0298547	0	Bacteria	Parcubacteria	Parcubacteria unclassified
Otu0256	104	0	0.0292914	0	Bacteria	Gemmatimonadetes	Gemmatimonadaceae
Otu0257	39	62	0.0109843	0.023833	Bacteria	Actinobacteria	Coriobacteriaceae
Otu0259	100	0	0.0281648	0	Bacteria	Bacteria unclassified	Bacteria unclassified
Otu0260	99	0	0.0278832	0	Bacteria	Elusimicrobia	Lineage IV unclassified
Otu0261	99	0	0.0278832	0	Bacteria	Elusimicrobia	Lineage IV unclassified
Otu0263	96	3	0.0270382	0.00115321	Bacteria	Firmicutes	P. palm C-A 51
Otu0262	98	1	0.0276015	0.000384402	Bacteria	Proteobacteria	Comamonadaceae
Otu0265	98	0	0.0276015	0	Bacteria	Bacteria unclassified	Bacteria unclassified
Otu0264	98	0	0.0276015	0	Bacteria	Nitrospirae	Nitrospiraceae
Otu0267	13	84	0.00366143	0.0322898	Bacteria	Bacteria unclassified	Bacteria unclassified
Otu0266	97	0	0.0273199	0	Bacteria	Proteobacteria	Gammaproteobacteria unclassified
Otu0269	7	89	0.00197154	0.0342118	Bacteria	Actinobacteria	Gaiellaceae
Otu0268	96	0	0.0270382	0	Bacteria	Proteobacteria	Ectothiorhodospiraceae
Otu0271	94	0	0.0264749	0	Bacteria	Proteobacteria	Acetobacteraceae
Otu0273	93	0	0.0261933	0	Bacteria	Proteobacteria	Sphingomonadaceae
Otu0276	18	74	0.00506967	0.0284458	Bacteria	Chloroflexi	TK10 unclassified
Otu0277	49	43	0.0138008	0.0165293	Bacteria	Chloroflexi	Anaerolineaceae
Otu0274	90	2	0.0253483	0.000768805	Bacteria	Nitrospirae	Nitrospiraceae
Otu0275	91	1	0.02563	0.000384402	Bacteria	Proteobacteria	Betaproteobacteria unclassified
Otu0280	11	80	0.00309813	0.0307522	Bacteria	Bacteria unclassified	Bacteria unclassified
Otu0281	91	0	0.02563	0	Bacteria	Spirochaetae	Spirochaetaceae
Otu0283	90	0	0.0253483	0	Bacteria	Acidobacteria	Subgroup 17 unclassified
Otu0282	25	65	0.0070412	0.0249862	Bacteria	Chloroflexi	Anaerolineaceae
Otu0285	56	33	0.0157723	0.0126853	Bacteria	Chloroflexi	TK10 unclassified
Otu0287	3	85	0.000844944	0.0326742	Bacteria	Chloroflexi	Chloroflexi unclassified
Otu0286	88	0	0.024785	0	Bacteria	Proteobacteria	Bacteriovoracaceae
Otu0290	87	0	0.0245034	0	Bacteria	Acidobacteria	Unknown Family
Otu0289	0	87	0	0.033443	Bacteria	Lentisphaerae	WCHB1-41 unclassified
Otu0292	86	0	0.0242217	0	Bacteria	Verrucomicrobia	Verrucomicrobiaceae
Otu0294	84	0	0.0236584	0	Bacteria	Actinobacteria	Sporichthyaceae
Otu0293	6	78	0.00168989	0.0299834	Bacteria	Chloroflexi	Anaerolineaceae
Otu0295	83	0	0.0233768	0	Bacteria	Proteobacteria	Rhodocyclaceae
Otu0297	27	55	0.0076045	0.0211421	Bacteria	Proteobacteria	SC-I-84 unclassified
Otu0300	52	29	0.0146457	0.0111477	Bacteria	Gemmatimonadetes	Gemmatimonadaceae
Otu0298	81	0	0.0228135	0	Bacteria	Proteobacteria	Syntrophaceae
Otu0301	81	0	0.0228135	0	Bacteria	Proteobacteria	Sphingomonadaceae
Otu0302	53	27	0.0149273	0.0103789	Bacteria	Firmicutes	Erysipelotrichaceae
Otu0303	79	0	0.0222502	0	Bacteria	Proteobacteria	Betaproteobacteria unclassified
Otu0304	79	0	0.0222502	0	Bacteria	Proteobacteria	Sphingomonadaceae
Otu0305	79	0	0.0222502	0	Bacteria	Proteobacteria	Betaproteobacteria unclassified
Otu0306	78	0	0.0219686	0	Bacteria	Parcubacteria	Parcubacteria unclassified
Otu0307	78	0	0.0219686	0	Bacteria	Proteobacteria	Xanthomonadaceae
Otu0308	78	0	0.0219686	0	Bacteria	Proteobacteria	Bacteriovoracaceae
Otu0310	75	0	0.0211236	0	Bacteria	Proteobacteria	Cystobacteraceae
Otu0312	73	0	0.0205603	0	Bacteria	Aminicenantes	Aminicenantes unclassified
Otu0315	73	0	0.0205603	0	Bacteria	Bacteroidetes	Porphyromonadaceae
Otu0313	63	10	0.0177438	0.00384402	Bacteria	Parcubacteria	Parcubacteria unclassified
Otu0314	73	0	0.0205603	0	Bacteria	Parcubacteria	Parcubacteria unclassified
Otu0316	73	0	0.0205603	0	Bacteria	Proteobacteria	Gammaproteobacteria unclassified
Otu0319	19	53	0.00535131	0.0203733	Bacteria	Chloroflexi	Anaerolineaceae
Otu0320	22	49	0.00619626	0.0188357	Bacteria	Chloroflexi	Anaerolineaceae
Otu0321	71	0	0.019997	0	Bacteria	Proteobacteria	Betaproteobacteria unclassified
Otu0322	64	6	0.0180255	0.00230641	Bacteria	Chloroflexi	KD4-96 unclassified
Otu0323	70	0	0.0197154	0	Bacteria	WD272	WD272 unclassified
Otu0324	12	57	0.00337978	0.0219109	Bacteria	Actinobacteria	Coriobacteriaceae
Otu0326	68	1	0.0191521	0.000384402	Bacteria	Bacteroidetes	BSV13 unclassified
Otu0327	69	0	0.0194337	0	Bacteria	Proteobacteria	Betaproteobacteria unclassified
Otu0328	68	0	0.0191521	0	Bacteria	Elusimicrobia	Elusimicrobia unclassified
Otu0330	67	0	0.0188704	0	Bacteria	Bacteria unclassified	Bacteria unclassified
Otu0331	67	0	0.0188704	0	Bacteria	Bacteria unclassified	Bacteria unclassified
Otu0332	67	0	0.0188704	0	Bacteria	Proteobacteria	Haliangiaceae
Otu0334	66	0	0.0185888	0	Bacteria	Proteobacteria	Betaproteobacteria unclassified
Otu0335	65	0	0.0183071	0	Bacteria	Parcubacteria	Parcubacteria unclassified
Otu0337	3	61	0.000844944	0.0234486	Bacteria	Chloroflexi	SHA-26 unclassified
Otu0338	64	0	0.0180255	0	Bacteria	Proteobacteria	Betaproteobacteria unclassified
Otu0339	63	0	0.0177438	0	Bacteria	Bacteria unclassified	Bacteria unclassified
Otu0340	63	0	0.0177438	0	Bacteria	Parcubacteria	Parcubacteria unclassified
Otu0341	62	0	0.0174622	0	Bacteria	Parcubacteria	Parcubacteria unclassified
Otu0342	61	0	0.0171805	0	Bacteria	Candidate division OP3	Candidate division OP3 unclassified
Otu0344	60	0	0.0168989	0	Bacteria	Bacteria unclassified	Bacteria unclassified
Otu0348	0	59	0	0.0226797	Bacteria	Bacteria unclassified	Bacteria unclassified
Otu0347	7	52	0.00197154	0.0199889	Bacteria	Chloroflexi	Anaerolineaceae
Otu0346	46	13	0.0129558	0.00499723	Bacteria	Proteobacteria	Gallionellaceae
Otu0345	59	0	0.0166172	0	Bacteria	Proteobacteria	Oxalobacteraceae
Otu0351	58	0	0.0163356	0	Bacteria	Bacteroidetes	Cytophagaceae
Otu0354	19	39	0.00535131	0.0149917	Bacteria	Chloroflexi	P2-11E unclassified
Otu0352	58	0	0.0163356	0	Bacteria	Proteobacteria	Cystobacteraceae
Otu0353	58	0	0.0163356	0	Bacteria	Proteobacteria	Desulfobacteraceae
Otu0355	56	0	0.0157723	0	Bacteria	Bacteroidetes	Chitinophagaceae
Otu0357	6	50	0.00168989	0.0192201	Bacteria	Chloroflexi	SHA-26 unclassified
Otu0363	1	54	0.000281648	0.0207577	Bacteria	Chloroflexi	SHA-26 unclassified
Otu0362	55	0	0.0154906	0	Bacteria	Fibrobacteres	Fibrobacterales unclassified
Otu0360	53	2	0.0149273	0.000768805	Bacteria	Parcubacteria	Parcubacteria unclassified
Otu0361	55	0	0.0154906	0	Bacteria	Parcubacteria	Parcubacteria unclassified
Otu0359	55	0	0.0154906	0	Bacteria	Proteobacteria	Betaproteobacteria unclassified
Otu0364	54	0	0.015209	0	Bacteria	Parcubacteria	Parcubacteria unclassified
Otu0365	53	0	0.0149273	0	Bacteria	Bacteroidetes	Bacteroidetes unclassified
Otu0367	47	6	0.0132375	0.00230641	Bacteria	Nitrospirae	Nitrospiraceae
Otu0366	53	0	0.0149273	0	Bacteria	Proteobacteria	Comamonadaceae
Otu0369	52	0	0.0146457	0	Bacteria	Proteobacteria	Rhodobacteraceae
Otu0370	52	0	0.0146457	0	Bacteria	Proteobacteria	Sphingomonadaceae
Otu0371	51	0	0.0143641	0	Bacteria	Bacteria unclassified	Bacteria unclassified
Otu0372	51	0	0.0143641	0	Bacteria	Bacteria unclassified	Bacteria unclassified
Otu0376	50	0	0.0140824	0	Bacteria	Proteobacteria	Haliangiaceae
Otu0373	50	0	0.0140824	0	Bacteria	Verrucomicrobia	Opitutaceae
Otu0378	17	32	0.00478802	0.0123009	Bacteria	Acidobacteria	Subgroup 6 unclassified
Otu0381	49	0	0.0138008	0	Bacteria	Proteobacteria	Gammaproteobacteria unclassified
Otu0383	48	0	0.0135191	0	Bacteria	Bacteria unclassified	Bacteria unclassified
Otu0382	48	0	0.0135191	0	Bacteria	Gemmatimonadetes	Gemmatimonadaceae
Otu0384	30	18	0.00844944	0.00691924	Bacteria	Proteobacteria	Betaproteobacteria unclassified
Otu0385	48	0	0.0135191	0	Bacteria	Proteobacteria	Myxococcales unclassified
Otu0386	0	47	0	0.0180669	Bacteria	Chlamydiae	Chlamydiales unclassified
Otu0387	47	0	0.0132375	0	Bacteria	Proteobacteria	Proteobacteria unclassified
Otu0388	46	0	0.0129558	0	Bacteria	Bacteria unclassified	Bacteria unclassified
Otu0390	45	0	0.0126742	0	Bacteria	Elusimicrobia	MVP-88 unclassified
Otu0391	45	0	0.0126742	0	Bacteria	Parcubacteria	Parcubacteria unclassified
Otu0389	45	0	0.0126742	0	Bacteria	Proteobacteria	Eel-36e1D6
Otu0393	4	40	0.00112659	0.0153761	Bacteria	Bacteria unclassified	Bacteria unclassified
Otu0392	44	0	0.0123925	0	Bacteria	Parcubacteria	Parcubacteria unclassified
Otu0395	43	0	0.0121109	0	Bacteria	Bacteroidetes	Bacteroidetes vadinHA17 unclassified
Otu0398	42	0	0.0118292	0	Bacteria	Bacteria unclassified	Bacteria unclassified
Otu0397	0	42	0	0.0161449	Bacteria	Chlamydiae	Parachlamydiaceae
Otu0401	41	0	0.0115476	0	Bacteria	Bacteria unclassified	Bacteria unclassified
Otu0400	41	0	0.0115476	0	Bacteria	Bacteroidetes	Cyclobacteriaceae
Otu0402	41	0	0.0115476	0	Bacteria	Bacteroidetes	Chitinophagaceae
Otu0405	41	0	0.0115476	0	Bacteria	Nitrospirae	Nitrospiraceae
Otu0406	41	0	0.0115476	0	Bacteria	Proteobacteria	Gammaproteobacteria unclassified
Otu0409	40	0	0.0112659	0	Bacteria	Fibrobacteres	Fibrobacteraceae
Otu0408	40	0	0.0112659	0	Bacteria	Proteobacteria	Betaproteobacteria unclassified
Otu0412	39	0	0.0109843	0	Bacteria	Bacteroidetes	Cytophagaceae
Otu0413	39	0	0.0109843	0	Bacteria	Bacteroidetes	Bacteroidetes vadinHA17 unclassified
Otu0414	39	0	0.0109843	0	Bacteria	GOUTA4	GOUTA4 unclassified
Otu0416	38	0	0.0107026	0	Bacteria	Acidobacteria	ABS-19
Otu0415	38	0	0.0107026	0	Bacteria	Candidate division OP3	Candidate division OP3 unclassified
Otu0417	38	0	0.0107026	0	Bacteria	Proteobacteria	Methylococcaceae
Otu0418	38	0	0.0107026	0	Bacteria	Proteobacteria	Rhodocyclaceae
Otu0425	37	0	0.010421	0	Bacteria	Nitrospirae	4-29
Otu0424	37	0	0.010421	0	Bacteria	Parcubacteria	Parcubacteria unclassified
Otu0423	35	2	0.00985768	0.000768805	Bacteria	Proteobacteria	Oxalobacteraceae
Otu0421	37	0	0.010421	0	Bacteria	Proteobacteria	Proteobacteria unclassified
Otu0422	37	0	0.010421	0	Bacteria	Proteobacteria	1013-28-CG33 unclassified
Otu0426	37	0	0.010421	0	Bacteria	Proteobacteria	MNG7
Otu0433	36	0	0.0101393	0	Bacteria	Bacteroidetes	SB-5 unclassified
Otu0430	36	0	0.0101393	0	Bacteria	Chlorobi	BSV26
Otu0428	36	0	0.0101393	0	Bacteria	Proteobacteria	Deltaproteobacteria unclassified
Otu0434	36	0	0.0101393	0	Bacteria	Proteobacteria	Sphingomonadaceae
Otu0431	36	0	0.0101393	0	Bacteria	Spirochaetae	Brevinemataceae
Otu0444	27	8	0.0076045	0.00307522	Bacteria	Acidobacteria	SJA-149
Otu0440	13	22	0.00366143	0.00845685	Bacteria	Actinobacteria	OPB41 unclassified
Otu0443	33	2	0.00929439	0.000768805	Bacteria	Bacteria unclassified	Bacteria unclassified
Otu0435	35	0	0.00985768	0	Bacteria	Bacteria unclassified	Bacteria unclassified
Otu0436	35	0	0.00985768	0	Bacteria	Bacteroidetes	Chitinophagaceae
Otu0438	26	9	0.00732285	0.00345962	Bacteria	Chloroflexi	KD4-96 unclassified
Otu0439	35	0	0.00985768	0	Bacteria	Parcubacteria	Parcubacteria unclassified
Otu0437	35	0	0.00985768	0	Bacteria	Proteobacteria	Betaproteobacteria unclassified
Otu0441	35	0	0.00985768	0	Bacteria	Proteobacteria	Methylococcales unclassified
Otu0452	34	0	0.00957604	0	Bacteria	Aerophobetes	Aerophobetes unclassified
Otu0451	14	20	0.00394307	0.00768805	Bacteria	Bacteria unclassified	Bacteria unclassified
Otu0448	34	0	0.00957604	0	Bacteria	Bacteria unclassified	Bacteria unclassified
Otu0447	34	0	0.00957604	0	Bacteria	Proteobacteria	Myxococcales unclassified
Otu0449	34	0	0.00957604	0	Bacteria	Proteobacteria	bacteriap25
Otu0457	33	0	0.00929439	0	Bacteria	Actinobacteria	Iamiaceae
Otu0459	33	0	0.00929439	0	Bacteria	Bacteroidetes	Bacteroidetes unclassified
Otu0455	7	26	0.00197154	0.00999446	Bacteria	Chlamydiae	Parachlamydiaceae
Otu0454	32	1	0.00901274	0.000384402	Bacteria	Chloroflexi	P2-11E unclassified
Otu0458	33	0	0.00929439	0	Bacteria	Proteobacteria	Sphingomonadaceae
Otu0460	33	0	0.00929439	0	Bacteria	Proteobacteria	Syntrophaceae
Otu0461	33	0	0.00929439	0	Bacteria	Proteobacteria	Comamonadaceae
Otu0456	33	0	0.00929439	0	Bacteria	Spirochaetae	Spirochaetaceae
Otu0467	32	0	0.00901274	0	Bacteria	Bacteria unclassified	Bacteria unclassified
Otu0468	32	0	0.00901274	0	Bacteria	Candidate division OP3	Candidate division OP3 unclassified
Otu0466	32	0	0.00901274	0	Bacteria	Nitrospirae	Nitrospiraceae
Otu0464	31	1	0.00873109	0.000384402	Bacteria	Proteobacteria	Bacteriovoracaceae
Otu0470	31	0	0.00873109	0	Bacteria	Bacteria unclassified	Bacteria unclassified
Otu0471	31	0	0.00873109	0	Bacteria	Proteobacteria	KD3-10
Otu0472	31	0	0.00873109	0	Bacteria	Proteobacteria	Caulobacteraceae
Otu0473	31	0	0.00873109	0	Bacteria	Proteobacteria	Polyangiaceae
Otu0477	20	10	0.00563296	0.00384402	Bacteria	Actinobacteria	Gaiellaceae
Otu0478	1	29	0.000281648	0.0111477	Bacteria	Bacteria unclassified	Bacteria unclassified
Otu0475	12	18	0.00337978	0.00691924	Bacteria	Chloroflexi	Anaerolineaceae
Otu0476	30	0	0.00844944	0	Bacteria	Parcubacteria	Parcubacteria unclassified
Otu0480	1	28	0.000281648	0.0107633	Bacteria	Acidobacteria	Subgroup 6 unclassified
Otu0486	29	0	0.00816779	0	Bacteria	Bacteroidetes	Sphingobacteriales unclassified
Otu0487	0	29	0	0.0111477	Bacteria	Chlamydiae	Parachlamydiaceae
Otu0481	6	23	0.00168989	0.00884126	Bacteria	Chloroflexi	Anaerolineaceae
Otu0482	29	0	0.00816779	0	Bacteria	Parcubacteria	Parcubacteria unclassified
Otu0484	29	0	0.00816779	0	Bacteria	Parcubacteria	Parcubacteria unclassified
Otu0488	29	0	0.00816779	0	Bacteria	Proteobacteria	Acetobacteraceae
Otu0496	0	28	0	0.0107633	Bacteria	Acidobacteria	Subgroup 6 unclassified
Otu0491	5	23	0.00140824	0.00884126	Bacteria	Acidobacteria	Subgroup 6 unclassified
Otu0493	28	0	0.00788615	0	Bacteria	Acidobacteria	Holophagaceae
Otu0489	6	22	0.00168989	0.00845685	Bacteria	Actinobacteria	OPB41 unclassified
Otu0495	28	0	0.00788615	0	Bacteria	Chloroflexi	vadinBA26 unclassified
Otu0490	28	0	0.00788615	0	Bacteria	Proteobacteria	Betaproteobacteria unclassified
Otu0497	27	0	0.0076045	0	Bacteria	Bacteria unclassified	Bacteria unclassified
Otu0501	27	0	0.0076045	0	Bacteria	Parcubacteria	Parcubacteria unclassified
Otu0502	27	0	0.0076045	0	Bacteria	Parcubacteria	Parcubacteria unclassified
Otu0500	27	0	0.0076045	0	Bacteria	Proteobacteria	Haliangiaceae
Otu0499	27	0	0.0076045	0	Bacteria	Spirochaetae	Spirochaetaceae
Otu0504	26	0	0.00732285	0	Bacteria	Bacteria unclassified	Bacteria unclassified
Otu0507	26	0	0.00732285	0	Bacteria	Bacteroidetes	BSV13 unclassified
Otu0508	26	0	0.00732285	0	Bacteria	Bacteroidetes	Chitinophagaceae
Otu0506	24	2	0.00675955	0.000768805	Bacteria	Chloroflexi	KD4-96 unclassified
Otu0509	3	23	0.000844944	0.00884126	Bacteria	Proteobacteria	Legionellaceae
Otu0505	26	0	0.00732285	0	Bacteria	Spirochaetae	Leptospiraceae
Otu0510	26	0	0.00732285	0	Bacteria	Verrucomicrobia	OPB35 soil group unclassified
Otu0518	18	7	0.00506967	0.00269082	Bacteria	Actinobacteria	Gaiellales unclassified
Otu0514	23	2	0.00647791	0.000768805	Bacteria	Actinobacteria	Acidimicrobiaceae
Otu0513	25	0	0.0070412	0	Bacteria	Bacteroidetes	Chitinophagaceae
Otu0519	2	23	0.000563296	0.00884126	Bacteria	Chloroflexi	Anaerolineaceae
Otu0511	19	6	0.00535131	0.00230641	Bacteria	Parcubacteria	Parcubacteria unclassified
Otu0517	20	5	0.00563296	0.00192201	Bacteria	Proteobacteria	MNG7
Otu0524	25	0	0.0070412	0	Bacteria	Proteobacteria	Bdellovibrionaceae
Otu0523	25	0	0.0070412	0	Bacteria	Spirochaetae	Spirochaetaceae
Otu0534	15	9	0.00422472	0.00345962	Bacteria	Actinobacteria	Corynebacteriales unclassified
Otu0526	24	0	0.00675955	0	Bacteria	Firmicutes	Erysipelotrichaceae
Otu0530	24	0	0.00675955	0	Bacteria	Proteobacteria	Cystobacteraceae
Otu0546	5	18	0.00140824	0.00691924	Bacteria	Actinobacteria	Gaiellaceae
Otu0542	23	0	0.00647791	0	Bacteria	Actinobacteria	Actinobacteria unclassified
Otu0540	0	23	0	0.00884126	Bacteria	Bacteria unclassified	Bacteria unclassified
Otu0548	20	3	0.00563296	0.00115321	Bacteria	Bacteria unclassified	Bacteria unclassified
Otu0544	23	0	0.00647791	0	Bacteria	Bacteroidetes	SB-5 unclassified
Otu0545	23	0	0.00647791	0	Bacteria	Chlorobi	BSV26
Otu0541	23	0	0.00647791	0	Bacteria	Gracilibacteria	Gracilibacteria unclassified
Otu0539	23	0	0.00647791	0	Bacteria	Nitrospirae	4-29
Otu0538	23	0	0.00647791	0	Bacteria	Parcubacteria	Parcubacteria unclassified
Otu0543	2	21	0.000563296	0.00807245	Bacteria	Proteobacteria	Legionellaceae
Otu0537	23	0	0.00647791	0	Bacteria	Proteobacteria	Polyangiaceae
Otu0553	22	0	0.00619626	0	Bacteria	Bacteria unclassified	Bacteria unclassified
Otu0551	22	0	0.00619626	0	Bacteria	Bacteroidetes	Bacteroidetes BD2-2 unclassified
Otu0552	0	22	0	0.00845685	Bacteria	Chloroflexi	Chloroflexi unclassified
Otu0554	22	0	0.00619626	0	Bacteria	Gemmatimonadetes	Gemmatimonadaceae
Otu0555	22	0	0.00619626	0	Bacteria	Parcubacteria	Parcubacteria unclassified
Otu0557	3	19	0.000844944	0.00730365	Bacteria	Proteobacteria	Legionellaceae
Otu0550	22	0	0.00619626	0	Bacteria	Proteobacteria	M20-Pitesti
Otu0558	22	0	0.00619626	0	Bacteria	Proteobacteria	P3OB-42
Otu0561	17	4	0.00478802	0.00153761	Bacteria	Acidobacteria	Subgroup 17 unclassified
Otu0565	18	3	0.00506967	0.00115321	Bacteria	Actinobacteria	OM1 clade
Otu0567	21	0	0.00591461	0	Bacteria	Bacteroidetes	Cytophagaceae
Otu0564	21	0	0.00591461	0	Bacteria	Chloroflexi	Chloroflexi unclassified
Otu0559	21	0	0.00591461	0	Bacteria	Gemmatimonadetes	Gemmatimonadaceae
Otu0562	18	3	0.00506967	0.00115321	Bacteria	Proteobacteria	Nitrosomonadaceae
Otu0570	21	0	0.00591461	0	Bacteria	Proteobacteria	TRA3-20 unclassified
Otu0572	21	0	0.00591461	0	Bacteria	Proteobacteria	Betaproteobacteria unclassified
Otu0582	1	19	0.000281648	0.00730365	Bacteria	Acidobacteria	Subgroup 6 unclassified
Otu0577	0	20	0	0.00768805	Bacteria	Bacteria unclassified	Bacteria unclassified
Otu0578	15	5	0.00422472	0.00192201	Bacteria	Bacteria unclassified	Bacteria unclassified
Otu0580	20	0	0.00563296	0	Bacteria	Bacteroidetes	Sphingobacteriaceae
Otu0583	20	0	0.00563296	0	Bacteria	Bacteroidetes	Cytophagia unclassified
Otu0573	20	0	0.00563296	0	Bacteria	Firmicutes	Family XII
Otu0581	20	0	0.00563296	0	Bacteria	Planctomycetes	vadinHA49 unclassified
Otu0575	20	0	0.00563296	0	Bacteria	Proteobacteria	Hyphomicrobiaceae
Otu0584	20	0	0.00563296	0	Bacteria	Proteobacteria	Gammaproteobacteria unclassified
Otu0600	19	0	0.00535131	0	Bacteria	Acidobacteria	Subgroup 7 unclassified
Otu0587	0	19	0	0.00730365	Bacteria	Actinobacteria	Cellulomonadaceae
Otu0594	19	0	0.00535131	0	Bacteria	Actinobacteria	Acidimicrobiaceae
Otu0592	19	0	0.00535131	0	Bacteria	Bacteria unclassified	Bacteria unclassified
Otu0596	19	0	0.00535131	0	Bacteria	Bacteria unclassified	Bacteria unclassified
Otu0601	19	0	0.00535131	0	Bacteria	Bacteria unclassified	Bacteria unclassified
Otu0603	0	19	0	0.00730365	Bacteria	Bacteroidetes	Chitinophagaceae
Otu0588	19	0	0.00535131	0	Bacteria	Bacteroidetes	NS11-12 marine group
Otu0599	19	0	0.00535131	0	Bacteria	Bacteroidetes	Sphingobacteriaceae
Otu0590	15	4	0.00422472	0.00153761	Bacteria	Chloroflexi	Anaerolineaceae
Otu0591	19	0	0.00535131	0	Bacteria	Firmicutes	Gracilibacteraceae
Otu0589	19	0	0.00535131	0	Bacteria	Gemmatimonadetes	Gemmatimonadaceae
Otu0595	0	19	0	0.00730365	Bacteria	Proteobacteria	Syntrophaceae
Otu0607	18	0	0.00506967	0	Bacteria	Firmicutes	Clostridiales unclassified
Otu0610	18	0	0.00506967	0	Bacteria	Nitrospirae	Nitrospiraceae
Otu0616	18	0	0.00506967	0	Bacteria	Parcubacteria	Parcubacteria unclassified
Otu0605	18	0	0.00506967	0	Bacteria	Proteobacteria	Methylococcales unclassified
Otu0606	14	4	0.00394307	0.00153761	Bacteria	Thermotogae	Thermotogaceae
Otu0623	13	4	0.00366143	0.00153761	Bacteria	Actinobacteria	Gaiellaceae
Otu0633	14	3	0.00394307	0.00115321	Bacteria	Actinobacteria	Acidimicrobiales unclassified
Otu0619	15	2	0.00422472	0.000768805	Bacteria	Actinobacteria	Microbacteriaceae
Otu0626	14	3	0.00394307	0.00115321	Bacteria	Bacteria unclassified	Bacteria unclassified
Otu0620	17	0	0.00478802	0	Bacteria	Bacteroidetes	Flavobacteriaceae
Otu0628	17	0	0.00478802	0	Bacteria	Bacteroidetes	env.OPS 17
Otu0638	17	0	0.00478802	0	Bacteria	Bacteroidetes	Chitinophagaceae
Otu0632	17	0	0.00478802	0	Bacteria	Chlorobi	SR-FBR-L83
Otu0636	17	0	0.00478802	0	Bacteria	Chlorobi	BSV26
Otu0630	17	0	0.00478802	0	Bacteria	Gemmatimonadetes	Gemmatimonadaceae
Otu0621	17	0	0.00478802	0	Bacteria	Nitrospirae	4-29
Otu0625	17	0	0.00478802	0	Bacteria	Parcubacteria	Parcubacteria unclassified
Otu0629	17	0	0.00478802	0	Bacteria	Proteobacteria	Sphingomonadaceae
Otu0631	17	0	0.00478802	0	Bacteria	Proteobacteria	Betaproteobacteria unclassified
Otu0655	10	6	0.00281648	0.00230641	Bacteria	Acidobacteria	SJA-149
Otu0656	16	0	0.00450637	0	Bacteria	Acidobacteria	Subgroup 17 unclassified
Otu0651	4	12	0.00112659	0.00461283	Bacteria	Actinobacteria	Kineosporiaceae
Otu0652	6	10	0.00168989	0.00384402	Bacteria	Actinobacteria	Micrococcales unclassified
Otu0649	16	0	0.00450637	0	Bacteria	Actinobacteria	Sporichthyaceae
Otu0641	16	0	0.00450637	0	Bacteria	Bacteria unclassified	Bacteria unclassified
Otu0646	16	0	0.00450637	0	Bacteria	Bacteria unclassified	Bacteria unclassified
Otu0648	16	0	0.00450637	0	Bacteria	Bacteria unclassified	Bacteria unclassified
Otu0644	12	4	0.00337978	0.00153761	Bacteria	Chloroflexi	Chloroflexi unclassified
Otu0645	16	0	0.00450637	0	Bacteria	Parcubacteria	Parcubacteria unclassified
Otu0653	16	0	0.00450637	0	Bacteria	Planctomycetes	BD7-11 unclassified
Otu0642	0	16	0	0.00615044	Bacteria	Proteobacteria	Desulfobulbaceae
Otu0643	16	0	0.00450637	0	Bacteria	Proteobacteria	Betaproteobacteria unclassified
Otu0654	16	0	0.00450637	0	Bacteria	Proteobacteria	Haliangiaceae
Otu0647	16	0	0.00450637	0	Bacteria	Verrucomicrobia	OPB35 soil group unclassified
Otu0681	15	0	0.00422472	0	Bacteria	Acidobacteria	Subgroup 22 unclassified
Otu0673	15	0	0.00422472	0	Bacteria	Actinobacteria	Solirubrobacterales unclassified
Otu0663	15	0	0.00422472	0	Bacteria	Bacteria unclassified	Bacteria unclassified
Otu0683	15	0	0.00422472	0	Bacteria	Bacteria unclassified	Bacteria unclassified
Otu0657	15	0	0.00422472	0	Bacteria	Bacteroidetes	Cytophagaceae
Otu0659	15	0	0.00422472	0	Bacteria	Bacteroidetes	Chitinophagaceae
Otu0666	15	0	0.00422472	0	Bacteria	Bacteroidetes	Bacteroidetes vadinHA17 unclassified
Otu0672	15	0	0.00422472	0	Bacteria	Bacteroidetes	Draconibacteriaceae
Otu0678	15	0	0.00422472	0	Bacteria	Bacteroidetes	WCHB1-69
Otu0660	0	15	0	0.00576604	Bacteria	Chloroflexi	Chloroflexi unclassified
Otu0661	15	0	0.00422472	0	Bacteria	Chloroflexi	Dehalococcoidia unclassified
Otu0671	5	10	0.00140824	0.00384402	Bacteria	Firmicutes	Christensenellaceae
Otu0682	15	0	0.00422472	0	Bacteria	Gracilibacteria	Gracilibacteria unclassified
Otu0676	15	0	0.00422472	0	Bacteria	Nitrospirae	Nitrospiraceae
Otu0665	10	5	0.00281648	0.00192201	Bacteria	Parcubacteria	Parcubacteria unclassified
Otu0662	13	2	0.00366143	0.000768805	Bacteria	Proteobacteria	Bdellovibrionaceae
Otu0668	15	0	0.00422472	0	Bacteria	Proteobacteria	Coxiellaceae
Otu0669	15	0	0.00422472	0	Bacteria	Proteobacteria	Methylobacteriaceae
Otu0677	15	0	0.00422472	0	Bacteria	Proteobacteria	Blfdi19
Otu0680	15	0	0.00422472	0	Bacteria	Proteobacteria	Hyphomicrobiaceae
Otu0670	15	0	0.00422472	0	Bacteria	Verrucomicrobia	OPB35 soil group unclassified
Otu0687	1	13	0.000281648	0.00499723	Bacteria	Acidobacteria	Subgroup 6 unclassified
Otu0689	13	1	0.00366143	0.000384402	Bacteria	Acidobacteria	Subgroup 7 unclassified
Otu0699	12	2	0.00337978	0.000768805	Bacteria	Actinobacteria	PeM15 unclassified
Otu0698	14	0	0.00394307	0	Bacteria	Actinobacteria	Acidimicrobiales unclassified
Otu0702	14	0	0.00394307	0	Bacteria	Actinobacteria	Sporichthyaceae
Otu0690	14	0	0.00394307	0	Bacteria	Bacteria unclassified	Bacteria unclassified
Otu0695	14	0	0.00394307	0	Bacteria	Bacteroidetes	WCHB1-69
Otu0693	0	14	0	0.00538163	Bacteria	Chlamydiae	Chlamydiales unclassified
Otu0696	0	14	0	0.00538163	Bacteria	Chloroflexi	Chloroflexi unclassified
Otu0691	2	12	0.000563296	0.00461283	Bacteria	Chloroflexi	Anaerolineaceae
Otu0697	7	7	0.00197154	0.00269082	Bacteria	Microgenomates	Microgenomates unclassified
Otu0686	14	0	0.00394307	0	Bacteria	Nitrospirae	4-29
Otu0685	14	0	0.00394307	0	Bacteria	Proteobacteria	Proteobacteria unclassified
Otu0700	14	0	0.00394307	0	Bacteria	Proteobacteria	Haliangiaceae
Otu0701	14	0	0.00394307	0	Bacteria	Proteobacteria	Sandaracinaceae
Otu0694	14	0	0.00394307	0	Bacteria	TM6	TM6 unclassified
Otu0721	2	11	0.000563296	0.00422843	Bacteria	Acidobacteria	Subgroup 6 unclassified
Otu0720	13	0	0.00366143	0	Bacteria	Acidobacteria	Subgroup 17 unclassified
Otu0716	8	5	0.00225318	0.00192201	Bacteria	Actinobacteria	Gaiellaceae
Otu0705	13	0	0.00366143	0	Bacteria	Bacteria unclassified	Bacteria unclassified
Otu0722	13	0	0.00366143	0	Bacteria	Bacteroidetes	WCHB1-69
Otu0724	13	0	0.00366143	0	Bacteria	Bacteroidetes	Porphyromonadaceae
Otu0718	8	5	0.00225318	0.00192201	Bacteria	Chlamydiae	Parachlamydiaceae
Otu0725	13	0	0.00366143	0	Bacteria	Chlamydiae	Chlamydiales unclassified
Otu0707	13	0	0.00366143	0	Bacteria	Chloroflexi	S085 unclassified
Otu0717	13	0	0.00366143	0	Bacteria	Chloroflexi	FW22 unclassified
Otu0706	13	0	0.00366143	0	Bacteria	Parcubacteria	Parcubacteria unclassified
Otu0703	13	0	0.00366143	0	Bacteria	Proteobacteria	Nitrosomonadaceae
Otu0709	13	0	0.00366143	0	Bacteria	Proteobacteria	Betaproteobacteria unclassified
Otu0713	13	0	0.00366143	0	Bacteria	Proteobacteria	Rhizobiales unclassified
Otu0714	13	0	0.00366143	0	Bacteria	Proteobacteria	Desulfuromonadales unclassified
Otu0715	13	0	0.00366143	0	Bacteria	Proteobacteria	Sphingomonadaceae
Otu0727	13	0	0.00366143	0	Bacteria	Thermotogae	Thermotogaceae
Otu0760	5	7	0.00140824	0.00269082	Bacteria	Acidobacteria	Subgroup 7 unclassified
Otu0754	7	5	0.00197154	0.00192201	Bacteria	Actinobacteria	TM146
Otu0730	12	0	0.00337978	0	Bacteria	Bacteria unclassified	Bacteria unclassified
Otu0743	12	0	0.00337978	0	Bacteria	Bacteria unclassified	Bacteria unclassified
Otu0742	12	0	0.00337978	0	Bacteria	Bacteroidetes	Chitinophagaceae
Otu0746	12	0	0.00337978	0	Bacteria	Bacteroidetes	NS11-12 marine group
Otu0739	12	0	0.00337978	0	Bacteria	Candidate division OP3	Candidate division OP3 unclassified
Otu0731	12	0	0.00337978	0	Bacteria	Chlorobi	BSV26
Otu0745	8	4	0.00225318	0.00153761	Bacteria	Chloroflexi	S085 unclassified
Otu0732	12	0	0.00337978	0	Bacteria	Elusimicrobia	Lineage IV unclassified
Otu0733	12	0	0.00337978	0	Bacteria	Elusimicrobia	Lineage IV unclassified
Otu0762	7	5	0.00197154	0.00192201	Bacteria	Firmicutes	Ruminococcaceae
Otu0749	12	0	0.00337978	0	Bacteria	Gemmatimonadetes	Gemmatimonadaceae
Otu0750	12	0	0.00337978	0	Bacteria	Gemmatimonadetes	Gemmatimonadaceae
Otu0729	12	0	0.00337978	0	Bacteria	Nitrospirae	4-29
Otu0737	12	0	0.00337978	0	Bacteria	Nitrospirae	Nitrospiraceae
Otu0740	12	0	0.00337978	0	Bacteria	Nitrospirae	Nitrospiraceae
Otu0735	12	0	0.00337978	0	Bacteria	Parcubacteria	Parcubacteria unclassified
Otu0757	12	0	0.00337978	0	Bacteria	Parcubacteria	Parcubacteria unclassified
Otu0766	12	0	0.00337978	0	Bacteria	Parcubacteria	Parcubacteria unclassified
Otu0736	12	0	0.00337978	0	Bacteria	Proteobacteria	Proteobacteria unclassified
Otu0738	12	0	0.00337978	0	Bacteria	Proteobacteria	Myxococcales unclassified
Otu0741	12	0	0.00337978	0	Bacteria	Proteobacteria	TRA3-20 unclassified
Otu0752	12	0	0.00337978	0	Bacteria	Proteobacteria	Bdellovibrionaceae
Otu0758	12	0	0.00337978	0	Bacteria	Proteobacteria	B79
Otu0764	12	0	0.00337978	0	Bacteria	Proteobacteria	Gammaproteobacteria unclassified
Otu0765	12	0	0.00337978	0	Bacteria	Proteobacteria	Deltaproteobacteria unclassified
Otu0751	12	0	0.00337978	0	Bacteria	TA06	TA06 unclassified
Otu0747	0	12	0	0.00461283	Bacteria	TM6	TM6 unclassified
Otu0728	12	0	0.00337978	0	Bacteria	Verrucomicrobia	OPB35 soil group unclassified
Otu0790	8	3	0.00225318	0.00115321	Bacteria	Acidobacteria	Subgroup 7 unclassified
Otu0768	11	0	0.00309813	0	Bacteria	Acidobacteria	Acidobacteriaceae
Otu0788	11	0	0.00309813	0	Bacteria	Actinobacteria	MB-A2-108 unclassified
Otu0787	0	11	0	0.00422843	Bacteria	Bacteria unclassified	Bacteria unclassified
Otu0781	11	0	0.00309813	0	Bacteria	Bacteria unclassified	Bacteria unclassified
Otu0789	11	0	0.00309813	0	Bacteria	Bacteria unclassified	Bacteria unclassified
Otu0791	11	0	0.00309813	0	Bacteria	Bacteria unclassified	Bacteria unclassified
Otu0778	11	0	0.00309813	0	Bacteria	Bacteroidetes	Saprospiraceae
Otu0780	11	0	0.00309813	0	Bacteria	Bacteroidetes	Sphingobacteriaceae
Otu0771	11	0	0.00309813	0	Bacteria	Firmicutes	Clostridiaceae 1
Otu0783	11	0	0.00309813	0	Bacteria	Gemmatimonadetes	Gemmatimonadaceae
Otu0769	11	0	0.00309813	0	Bacteria	Latescibacteria	Latescibacteria unclassified
Otu0770	11	0	0.00309813	0	Bacteria	Planctomycetes	Planctomycetaceae
Otu0767	11	0	0.00309813	0	Bacteria	Proteobacteria	Comamonadaceae
Otu0772	11	0	0.00309813	0	Bacteria	Proteobacteria	Betaproteobacteria unclassified
Otu0773	11	0	0.00309813	0	Bacteria	Proteobacteria	Xanthobacteraceae
Otu0775	11	0	0.00309813	0	Bacteria	Proteobacteria	Betaproteobacteria unclassified
Otu0777	11	0	0.00309813	0	Bacteria	Proteobacteria	Xanthomonadaceae
Otu0779	11	0	0.00309813	0	Bacteria	Proteobacteria	Xanthomonadales Incertae Sedis
Otu0782	11	0	0.00309813	0	Bacteria	Proteobacteria	Deltaproteobacteria unclassified
Otu0785	11	0	0.00309813	0	Bacteria	Verrucomicrobia	Opitutaceae
Otu0830	10	0	0.00281648	0	Bacteria	Acidobacteria	Subgroup 7 unclassified
Otu0837	10	0	0.00281648	0	Bacteria	Acidobacteria	Subgroup 7 unclassified
Otu0803	4	6	0.00112659	0.00230641	Bacteria	Actinobacteria	Thermoleophilia unclassified
Otu0798	10	0	0.00281648	0	Bacteria	Actinobacteria	TM146
Otu0815	10	0	0.00281648	0	Bacteria	Actinobacteria	MB-A2-108 unclassified
Otu0821	10	0	0.00281648	0	Bacteria	Actinobacteria	Actinobacteria unclassified
Otu0794	1	9	0.000281648	0.00345962	Bacteria	Bacteria unclassified	Bacteria unclassified
Otu0813	5	5	0.00140824	0.00192201	Bacteria	Bacteria unclassified	Bacteria unclassified
Otu0819	10	0	0.00281648	0	Bacteria	Bacteria unclassified	Bacteria unclassified
Otu0833	10	0	0.00281648	0	Bacteria	Bacteria unclassified	Bacteria unclassified
Otu0829	10	0	0.00281648	0	Bacteria	Bacteroidetes	Sphingobacteriaceae
Otu0835	10	0	0.00281648	0	Bacteria	Bacteroidetes	env.OPS 17
Otu0806	0	10	0	0.00384402	Bacteria	Chloroflexi	KD4-96 unclassified
Otu0827	0	10	0	0.00384402	Bacteria	Chloroflexi	Anaerolineaceae
Otu0836	9	1	0.00253483	0.000384402	Bacteria	Chloroflexi	Anaerolineaceae
Otu0814	10	0	0.00281648	0	Bacteria	Chloroflexi	JG30-KF-CM66 unclassified
Otu0802	10	0	0.00281648	0	Bacteria	Gracilibacteria	Gracilibacteria unclassified
Otu0796	10	0	0.00281648	0	Bacteria	Nitrospirae	Nitrospiraceae
Otu0825	10	0	0.00281648	0	Bacteria	Nitrospirae	FTL22
Otu0799	10	0	0.00281648	0	Bacteria	Parcubacteria	Parcubacteria unclassified
Otu0809	10	0	0.00281648	0	Bacteria	Parcubacteria	Parcubacteria unclassified
Otu0793	0	10	0	0.00384402	Bacteria	Proteobacteria	Syntrophaceae
Otu0812	6	4	0.00168989	0.00153761	Bacteria	Proteobacteria	Betaproteobacteria unclassified
Otu0792	10	0	0.00281648	0	Bacteria	Proteobacteria	mle1-27
Otu0795	10	0	0.00281648	0	Bacteria	Proteobacteria	Porticoccaceae
Otu0800	10	0	0.00281648	0	Bacteria	Proteobacteria	DA111
Otu0801	10	0	0.00281648	0	Bacteria	Proteobacteria	Rhodospirillaceae
Otu0804	10	0	0.00281648	0	Bacteria	Proteobacteria	Xanthomonadaceae
Otu0805	10	0	0.00281648	0	Bacteria	Proteobacteria	Sphingomonadaceae
Otu0807	10	0	0.00281648	0	Bacteria	Proteobacteria	Proteobacteria unclassified
Otu0808	10	0	0.00281648	0	Bacteria	Proteobacteria	Burkholderiaceae
Otu0811	10	0	0.00281648	0	Bacteria	Proteobacteria	NKB5 unclassified
Otu0816	10	0	0.00281648	0	Bacteria	Proteobacteria	Myxococcales unclassified
Otu0820	10	0	0.00281648	0	Bacteria	Proteobacteria	Haliangiaceae
Otu0834	10	0	0.00281648	0	Bacteria	Proteobacteria	GR-WP33-30 unclassified
Otu0824	10	0	0.00281648	0	Bacteria	Verrucomicrobia	Opitutaceae
Otu0883	8	1	0.00225318	0.000384402	Bacteria	Acidobacteria	Subgroup 17 unclassified
Otu0848	9	0	0.00253483	0	Bacteria	Acidobacteria	Subgroup 2 unclassified
Otu0854	9	0	0.00253483	0	Bacteria	Acidobacteria	Subgroup 22 unclassified
Otu0859	9	0	0.00253483	0	Bacteria	Actinobacteria	Iamiaceae
Otu0874	9	0	0.00253483	0	Bacteria	Actinobacteria	Sporichthyaceae
Otu0880	9	0	0.00253483	0	Bacteria	Actinobacteria	Gaiellaceae
Otu0841	9	0	0.00253483	0	Bacteria	Bacteria unclassified	Bacteria unclassified
Otu0856	9	0	0.00253483	0	Bacteria	Bacteria unclassified	Bacteria unclassified
Otu0843	9	0	0.00253483	0	Bacteria	Bacteroidetes	Bacteroidetes unclassified
Otu0846	9	0	0.00253483	0	Bacteria	Bacteroidetes	Chitinophagaceae
Otu0847	9	0	0.00253483	0	Bacteria	Bacteroidetes	Sphingobacteriales unclassified
Otu0840	2	7	0.000563296	0.00269082	Bacteria	Chloroflexi	KD4-96 unclassified
Otu0853	9	0	0.00253483	0	Bacteria	Chloroflexi	S085 unclassified
Otu0855	9	0	0.00253483	0	Bacteria	Chloroflexi	Gitt-GS-136 unclassified
Otu0861	9	0	0.00253483	0	Bacteria	Elusimicrobia	Lineage IV unclassified
Otu0863	9	0	0.00253483	0	Bacteria	Firmicutes	Clostridiaceae 1
Otu0869	9	0	0.00253483	0	Bacteria	Firmicutes	Ruminococcaceae
Otu0875	9	0	0.00253483	0	Bacteria	Firmicutes	Eubacteriaceae
Otu0872	9	0	0.00253483	0	Bacteria	Gracilibacteria	Gracilibacteria unclassified
Otu0849	9	0	0.00253483	0	Bacteria	Latescibacteria	Unknown Family
Otu0873	9	0	0.00253483	0	Bacteria	Parcubacteria	Parcubacteria unclassified
Otu0868	2	7	0.000563296	0.00269082	Bacteria	Proteobacteria	Legionellaceae
Otu0842	8	1	0.00225318	0.000384402	Bacteria	Proteobacteria	Arenicellaceae
Otu0866	8	1	0.00225318	0.000384402	Bacteria	Proteobacteria	TRA3-20 unclassified
Otu0839	9	0	0.00253483	0	Bacteria	Proteobacteria	Proteobacteria unclassified
Otu0844	9	0	0.00253483	0	Bacteria	Proteobacteria	Hydrogenophilaceae
Otu0845	9	0	0.00253483	0	Bacteria	Proteobacteria	Bacteriovoracaceae
Otu0850	9	0	0.00253483	0	Bacteria	Proteobacteria	Acetobacteraceae
Otu0852	9	0	0.00253483	0	Bacteria	Proteobacteria	Alphaproteobacteria unclassified
Otu0857	9	0	0.00253483	0	Bacteria	Proteobacteria	AK4AB2-03B unclassified
Otu0860	9	0	0.00253483	0	Bacteria	Proteobacteria	Bacteriovoracaceae
Otu0862	9	0	0.00253483	0	Bacteria	Proteobacteria	Caulobacteraceae
Otu0864	9	0	0.00253483	0	Bacteria	Proteobacteria	Gammaproteobacteria unclassified
Otu0865	9	0	0.00253483	0	Bacteria	Proteobacteria	Xanthomonadaceae
Otu0867	9	0	0.00253483	0	Bacteria	Proteobacteria	Oligoflexales unclassified
Otu0871	9	0	0.00253483	0	Bacteria	Proteobacteria	Betaproteobacteria unclassified
Otu0876	9	0	0.00253483	0	Bacteria	Proteobacteria	Bradyrhizobiaceae
Otu0881	9	0	0.00253483	0	Bacteria	Proteobacteria	Caulobacteraceae
Otu0882	9	0	0.00253483	0	Bacteria	Proteobacteria	Deltaproteobacteria unclassified
Otu0897	3	5	0.000844944	0.00192201	Bacteria	Acidobacteria	Subgroup 6 unclassified
Otu0899	3	5	0.000844944	0.00192201	Bacteria	Acidobacteria	Subgroup 6 unclassified
Otu0902	8	0	0.00225318	0	Bacteria	Acidobacteria	Subgroup 22 unclassified
Otu0886	0	8	0	0.00307522	Bacteria	Actinobacteria	Gaiellales unclassified
Otu0892	0	8	0	0.00307522	Bacteria	Bacteria unclassified	Bacteria unclassified
Otu0890	4	4	0.00112659	0.00153761	Bacteria	Bacteria unclassified	Bacteria unclassified
Otu0888	8	0	0.00225318	0	Bacteria	Bacteria unclassified	Bacteria unclassified
Otu0896	8	0	0.00225318	0	Bacteria	Bacteria unclassified	Bacteria unclassified
Otu0898	8	0	0.00225318	0	Bacteria	Bacteria unclassified	Bacteria unclassified
Otu0885	8	0	0.00225318	0	Bacteria	Bacteroidetes	Cytophagaceae
Otu0905	8	0	0.00225318	0	Bacteria	Bacteroidetes	SB-5 unclassified
Otu0912	8	0	0.00225318	0	Bacteria	Bacteroidetes	Chitinophagaceae
Otu0925	8	0	0.00225318	0	Bacteria	Bacteroidetes	FTLpost3
Otu0929	8	0	0.00225318	0	Bacteria	Bacteroidetes	env.OPS 17
Otu0930	8	0	0.00225318	0	Bacteria	Bacteroidetes	Flavobacteriaceae
Otu0931	8	0	0.00225318	0	Bacteria	Bacteroidetes	Bacteroidetes unclassified
Otu0915	8	0	0.00225318	0	Bacteria	Chlorobi	OPB56
Otu0916	8	0	0.00225318	0	Bacteria	Chlorobi	OPB56
Otu0918	8	0	0.00225318	0	Bacteria	Chlorobi	BSV26
Otu0894	0	8	0	0.00307522	Bacteria	Chloroflexi	Anaerolineaceae
Otu0900	8	0	0.00225318	0	Bacteria	Chloroflexi	Dehalococcoidia unclassified
Otu0910	8	0	0.00225318	0	Bacteria	Firmicutes	Family XII
Otu0917	8	0	0.00225318	0	Bacteria	Firmicutes	Clostridiales unclassified
Otu0922	8	0	0.00225318	0	Bacteria	Firmicutes	Ruminococcaceae
Otu0934	8	0	0.00225318	0	Bacteria	Firmicutes	Clostridiaceae 1
Otu0938	8	0	0.00225318	0	Bacteria	Gemmatimonadetes	Gemmatimonadaceae
Otu0945	8	0	0.00225318	0	Bacteria	Gemmatimonadetes	Gemmatimonadaceae
Otu0939	8	0	0.00225318	0	Bacteria	Parcubacteria	Parcubacteria unclassified
Otu0943	8	0	0.00225318	0	Bacteria	PAUC34f	PAUC34f unclassified
Otu0921	0	8	0	0.00307522	Bacteria	Planctomycetes	Planctomycetaceae
Otu0924	1	7	0.000281648	0.00269082	Bacteria	Planctomycetes	Planctomycetaceae
Otu0940	0	8	0	0.00307522	Bacteria	Proteobacteria	Legionellaceae
Otu0952	0	8	0	0.00307522	Bacteria	Proteobacteria	Syntrophaceae
Otu0944	1	7	0.000281648	0.00269082	Bacteria	Proteobacteria	Comamonadaceae
Otu0893	8	0	0.00225318	0	Bacteria	Proteobacteria	NKB5 unclassified
Otu0904	8	0	0.00225318	0	Bacteria	Proteobacteria	Sandaracinaceae
Otu0908	8	0	0.00225318	0	Bacteria	Proteobacteria	Proteobacteria unclassified
Otu0909	8	0	0.00225318	0	Bacteria	Proteobacteria	Bdellovibrionaceae
Otu0919	8	0	0.00225318	0	Bacteria	Proteobacteria	Gallionellaceae
Otu0920	8	0	0.00225318	0	Bacteria	Proteobacteria	Betaproteobacteria unclassified
Otu0926	8	0	0.00225318	0	Bacteria	Proteobacteria	Acetobacteraceae
Otu0932	8	0	0.00225318	0	Bacteria	Proteobacteria	Sandaracinaceae
Otu0936	8	0	0.00225318	0	Bacteria	Proteobacteria	A0839
Otu0937	8	0	0.00225318	0	Bacteria	Proteobacteria	Acetobacteraceae
Otu0947	8	0	0.00225318	0	Bacteria	Proteobacteria	Haliangiaceae
Otu0950	8	0	0.00225318	0	Bacteria	Proteobacteria	DTB120 unclassified
Otu0951	8	0	0.00225318	0	Bacteria	Proteobacteria	Acetobacteraceae
Otu0913	8	0	0.00225318	0	Bacteria	Spirochaetae	Spirochaetaceae
Otu0911	8	0	0.00225318	0	Bacteria	Thermotogae	Thermotogaceae
Otu0935	8	0	0.00225318	0	Bacteria	Verrucomicrobia	OPB35 soil group unclassified
Otu0974	7	0	0.00197154	0	Bacteria	Acidobacteria	Acidobacteriaceae
Otu0998	7	0	0.00197154	0	Bacteria	Acidobacteria	Subgroup 2 unclassified
Otu1001	7	0	0.00197154	0	Bacteria	Acidobacteria	Subgroup 22 unclassified
Otu1007	7	0	0.00197154	0	Bacteria	Acidobacteria	Subgroup 6 unclassified
Otu1027	0	7	0	0.00269082	Bacteria	Actinobacteria	Demequinaceae
Otu0981	1	6	0.000281648	0.00230641	Bacteria	Actinobacteria	Solirubrobacteraceae
Otu0980	0	7	0	0.00269082	Bacteria	Bacteria unclassified	Bacteria unclassified
Otu1025	0	7	0	0.00269082	Bacteria	Bacteria unclassified	Bacteria unclassified
Otu0976	1	6	0.000281648	0.00230641	Bacteria	Bacteria unclassified	Bacteria unclassified
Otu0996	4	3	0.00112659	0.00115321	Bacteria	Bacteria unclassified	Bacteria unclassified
Otu0973	7	0	0.00197154	0	Bacteria	Bacteria unclassified	Bacteria unclassified
Otu0987	7	0	0.00197154	0	Bacteria	Bacteria unclassified	Bacteria unclassified
Otu1028	7	0	0.00197154	0	Bacteria	Bacteria unclassified	Bacteria unclassified
Otu1026	0	7	0	0.00269082	Bacteria	Bacteroidetes	Bacteroidales unclassified
Otu0958	7	0	0.00197154	0	Bacteria	Bacteroidetes	Chitinophagaceae
Otu0961	7	0	0.00197154	0	Bacteria	Bacteroidetes	Chitinophagaceae
Otu0969	7	0	0.00197154	0	Bacteria	Bacteroidetes	Bacteroidetes unclassified
Otu0975	7	0	0.00197154	0	Bacteria	Bacteroidetes	Chitinophagaceae
Otu0985	7	0	0.00197154	0	Bacteria	Bacteroidetes	Bacteroidetes unclassified
Otu0972	7	0	0.00197154	0	Bacteria	Candidate division OP3	Candidate division OP3 unclassified
Otu0978	0	7	0	0.00269082	Bacteria	Chlamydiae	Parachlamydiaceae
Otu1014	0	7	0	0.00269082	Bacteria	Chloroflexi	SHA-26 unclassified
Otu0999	3	4	0.000844944	0.00153761	Bacteria	Chloroflexi	P2-11E unclassified
Otu1013	7	0	0.00197154	0	Bacteria	Chloroflexi	Gitt-GS-136 unclassified
Otu1020	7	0	0.00197154	0	Bacteria	Elusimicrobia	Lineage IV unclassified
Otu1023	7	0	0.00197154	0	Bacteria	Elusimicrobia	Lineage I unclassified
Otu1022	7	0	0.00197154	0	Bacteria	Firmicutes	Ruminococcaceae
Otu0968	7	0	0.00197154	0	Bacteria	Gemmatimonadetes	Gemmatimonadaceae
Otu0970	7	0	0.00197154	0	Bacteria	Gemmatimonadetes	Gemmatimonadaceae
Otu0971	7	0	0.00197154	0	Bacteria	Gemmatimonadetes	Gemmatimonadaceae
Otu0993	7	0	0.00197154	0	Bacteria	Latescibacteria	Latescibacteria unclassified
Otu1002	7	0	0.00197154	0	Bacteria	Microgenomates	Microgenomates unclassified
Otu0992	4	3	0.00112659	0.00115321	Bacteria	Nitrospirae	Nitrospiraceae
Otu1017	7	0	0.00197154	0	Bacteria	Nitrospirae	Nitrospiraceae
Otu1024	7	0	0.00197154	0	Bacteria	Nitrospirae	Sh765B-TzT-35
Otu0959	7	0	0.00197154	0	Bacteria	Parcubacteria	Parcubacteria unclassified
Otu0955	7	0	0.00197154	0	Bacteria	Planctomycetes	Planctomycetes unclassified
Otu1005	0	7	0	0.00269082	Bacteria	Proteobacteria	Desulfobulbaceae
Otu1015	0	7	0	0.00269082	Bacteria	Proteobacteria	Rhizobiaceae
Otu0953	7	0	0.00197154	0	Bacteria	Proteobacteria	Gammaproteobacteria unclassified
Otu0954	7	0	0.00197154	0	Bacteria	Proteobacteria	Methylococcaceae
Otu0956	7	0	0.00197154	0	Bacteria	Proteobacteria	Desulfuromonadales unclassified
Otu0957	7	0	0.00197154	0	Bacteria	Proteobacteria	Bacteriovoracaceae
Otu0963	7	0	0.00197154	0	Bacteria	Proteobacteria	JG35-K1-AG5
Otu0964	7	0	0.00197154	0	Bacteria	Proteobacteria	MNG7
Otu0965	7	0	0.00197154	0	Bacteria	Proteobacteria	Desulfuromonadales unclassified
Otu0988	7	0	0.00197154	0	Bacteria	Proteobacteria	Helicobacteraceae
Otu0991	7	0	0.00197154	0	Bacteria	Proteobacteria	Haliangiaceae
Otu0995	7	0	0.00197154	0	Bacteria	Proteobacteria	Myxococcales unclassified
Otu0997	7	0	0.00197154	0	Bacteria	Proteobacteria	Proteobacteria unclassified
Otu1000	7	0	0.00197154	0	Bacteria	Proteobacteria	Betaproteobacteria unclassified
Otu1003	7	0	0.00197154	0	Bacteria	Proteobacteria	Gammaproteobacteria unclassified
Otu1009	7	0	0.00197154	0	Bacteria	Proteobacteria	Sandaracinaceae
Otu1012	7	0	0.00197154	0	Bacteria	Proteobacteria	Gallionellaceae
Otu1016	7	0	0.00197154	0	Bacteria	Proteobacteria	Rickettsiales Incertae Sedis
Otu0967	7	0	0.00197154	0	Bacteria	Verrucomicrobia	FukuN18 freshwater group
Otu0979	7	0	0.00197154	0	Bacteria	Verrucomicrobia	Opitutaceae
Otu1101	0	6	0	0.00230641	Bacteria	Acidobacteria	Subgroup 6 unclassified
Otu1104	0	6	0	0.00230641	Bacteria	Acidobacteria	Subgroup 6 unclassified
Otu1088	6	0	0.00168989	0	Bacteria	Acidobacteria	Holophagaceae
Otu1109	6	0	0.00168989	0	Bacteria	Acidobacteria	Unknown Family
Otu1111	6	0	0.00168989	0	Bacteria	Acidobacteria	Subgroup 6 unclassified
Otu1039	0	6	0	0.00230641	Bacteria	Actinobacteria	Gaiellales unclassified
Otu1049	0	6	0	0.00230641	Bacteria	Actinobacteria	Demequinaceae
Otu1065	0	6	0	0.00230641	Bacteria	Actinobacteria	Demequinaceae
Otu1069	0	6	0	0.00230641	Bacteria	Actinobacteria	Actinobacteria unclassified
Otu1029	6	0	0.00168989	0	Bacteria	Actinobacteria	Solirubrobacterales unclassified
Otu1033	6	0	0.00168989	0	Bacteria	Actinobacteria	Actinobacteria unclassified
Otu1072	6	0	0.00168989	0	Bacteria	Actinobacteria	MB-A2-108 unclassified
Otu1086	6	0	0.00168989	0	Bacteria	Actinobacteria	Actinobacteria unclassified
Otu1090	6	0	0.00168989	0	Bacteria	Actinobacteria	Actinobacteria unclassified
Otu1041	0	6	0	0.00230641	Bacteria	Aminicenantes	Aminicenantes unclassified
Otu1043	0	6	0	0.00230641	Bacteria	Armatimonadetes	Armatimonadetes unclassified
Otu1115	0	6	0	0.00230641	Bacteria	Bacteria unclassified	Bacteria unclassified
Otu1094	4	2	0.00112659	0.000768805	Bacteria	Bacteria unclassified	Bacteria unclassified
Otu1056	5	1	0.00140824	0.000384402	Bacteria	Bacteria unclassified	Bacteria unclassified
Otu1030	6	0	0.00168989	0	Bacteria	Bacteria unclassified	Bacteria unclassified
Otu1055	6	0	0.00168989	0	Bacteria	Bacteria unclassified	Bacteria unclassified
Otu1060	6	0	0.00168989	0	Bacteria	Bacteria unclassified	Bacteria unclassified
Otu1078	6	0	0.00168989	0	Bacteria	Bacteria unclassified	Bacteria unclassified
Otu1105	6	0	0.00168989	0	Bacteria	Bacteria unclassified	Bacteria unclassified
Otu1091	6	0	0.00168989	0	Bacteria	Bacteroidetes	Cytophagaceae
Otu1092	6	0	0.00168989	0	Bacteria	Bacteroidetes	Chitinophagaceae
Otu1100	6	0	0.00168989	0	Bacteria	Bacteroidetes	Sphingobacteriaceae
Otu1107	6	0	0.00168989	0	Bacteria	Bacteroidetes	Chitinophagaceae
Otu1114	6	0	0.00168989	0	Bacteria	Bacteroidetes	Chitinophagaceae
Otu1119	6	0	0.00168989	0	Bacteria	Bacteroidetes	Chitinophagaceae
Otu1034	0	6	0	0.00230641	Bacteria	Chloroflexi	Anaerolineaceae
Otu1040	0	6	0	0.00230641	Bacteria	Chloroflexi	Chloroflexi unclassified
Otu1079	0	6	0	0.00230641	Bacteria	Chloroflexi	Chloroflexi unclassified
Otu1077	4	2	0.00112659	0.000768805	Bacteria	Chloroflexi	Caldilineaceae
Otu1054	6	0	0.00168989	0	Bacteria	Chloroflexi	TK10 unclassified
Otu1081	6	0	0.00168989	0	Bacteria	Chloroflexi	Anaerolineaceae
Otu1084	6	0	0.00168989	0	Bacteria	Chloroflexi	KD4-96 unclassified
Otu1038	6	0	0.00168989	0	Bacteria	Deinococcus-Thermus	Deinococcaceae
Otu1102	6	0	0.00168989	0	Bacteria	Elusimicrobia	12-31 unclassified
Otu1118	6	0	0.00168989	0	Bacteria	Firmicutes	Clostridiales unclassified
Otu1062	6	0	0.00168989	0	Bacteria	Gracilibacteria	Gracilibacteria unclassified
Otu1050	6	0	0.00168989	0	Bacteria	Parcubacteria	Parcubacteria unclassified
Otu1112	6	0	0.00168989	0	Bacteria	Parcubacteria	Parcubacteria unclassified
Otu1120	6	0	0.00168989	0	Bacteria	Parcubacteria	Parcubacteria unclassified
Otu1066	6	0	0.00168989	0	Bacteria	Planctomycetes	vadinHA49 unclassified
Otu1068	6	0	0.00168989	0	Bacteria	Planctomycetes	vadinHA49 unclassified
Otu1073	0	6	0	0.00230641	Bacteria	Proteobacteria	Legionellaceae
Otu1080	0	6	0	0.00230641	Bacteria	Proteobacteria	Proteobacteria unclassified
Otu1059	2	4	0.000563296	0.00153761	Bacteria	Proteobacteria	Proteobacteria unclassified
Otu1036	6	0	0.00168989	0	Bacteria	Proteobacteria	Oligoflexaceae
Otu1042	6	0	0.00168989	0	Bacteria	Proteobacteria	Oligoflexales unclassified
Otu1044	6	0	0.00168989	0	Bacteria	Proteobacteria	Desulfobulbaceae
Otu1046	6	0	0.00168989	0	Bacteria	Proteobacteria	Haliangiaceae
Otu1047	6	0	0.00168989	0	Bacteria	Proteobacteria	Gammaproteobacteria unclassified
Otu1052	6	0	0.00168989	0	Bacteria	Proteobacteria	Hyphomonadaceae
Otu1063	6	0	0.00168989	0	Bacteria	Proteobacteria	Acetobacteraceae
Otu1064	6	0	0.00168989	0	Bacteria	Proteobacteria	Proteobacteria unclassified
Otu1067	6	0	0.00168989	0	Bacteria	Proteobacteria	Acetobacteraceae
Otu1074	6	0	0.00168989	0	Bacteria	Proteobacteria	Xanthomonadales Incertae Sedis
Otu1087	6	0	0.00168989	0	Bacteria	Proteobacteria	Phaselicystidaceae
Otu1093	6	0	0.00168989	0	Bacteria	Proteobacteria	Acetobacteraceae
Otu1095	6	0	0.00168989	0	Bacteria	Proteobacteria	Oligoflexales unclassified
Otu1096	6	0	0.00168989	0	Bacteria	Proteobacteria	Gammaproteobacteria unclassified
Otu1103	6	0	0.00168989	0	Bacteria	Proteobacteria	Bdellovibrionaceae
Otu1108	6	0	0.00168989	0	Bacteria	Proteobacteria	Oxalobacteraceae
Otu1110	6	0	0.00168989	0	Bacteria	Proteobacteria	Alphaproteobacteria unclassified
Otu1113	6	0	0.00168989	0	Bacteria	Proteobacteria	Holosporaceae
Otu1116	6	0	0.00168989	0	Bacteria	Proteobacteria	Cystobacteraceae
Otu1058	6	0	0.00168989	0	Bacteria	Spirochaetae	Spirochaetaceae
Otu1085	6	0	0.00168989	0	Bacteria	Spirochaetae	Spirochaetaceae
Otu1076	6	0	0.00168989	0	Bacteria	TA06	TA06 unclassified
Otu1031	0	6	0	0.00230641	Bacteria	TM6	TM6 unclassified
Otu1045	6	0	0.00168989	0	Bacteria	Verrucomicrobia	OPB35 soil group unclassified
Otu1070	6	0	0.00168989	0	Bacteria	Verrucomicrobia	OPB35 soil group unclassified
Otu1048	6	0	0.00168989	0	Bacteria	WCHB1-60	WCHB1-60 unclassified
Otu1051	6	0	0.00168989	0	Bacteria	WCHB1-60	WCHB1-60 unclassified
Otu1163	1	4	0.000281648	0.00153761	Bacteria	Acidobacteria	Subgroup 6 unclassified
Otu1133	5	0	0.00140824	0	Bacteria	Acidobacteria	Subgroup 22 unclassified
Otu1169	5	0	0.00140824	0	Bacteria	Acidobacteria	Subgroup 2 unclassified
Otu1176	5	0	0.00140824	0	Bacteria	Acidobacteria	Holophagaceae
Otu1135	0	5	0	0.00192201	Bacteria	Actinobacteria	Demequinaceae
Otu1137	0	5	0	0.00192201	Bacteria	Actinobacteria	Micrococcales unclassified
Otu1138	0	5	0	0.00192201	Bacteria	Actinobacteria	Solirubrobacterales unclassified
Otu1237	0	5	0	0.00192201	Bacteria	Actinobacteria	Gaiellales unclassified
Otu1219	1	4	0.000281648	0.00153761	Bacteria	Actinobacteria	Coriobacteriaceae
Otu1217	3	2	0.000844944	0.000768805	Bacteria	Actinobacteria	Gaiellales unclassified
Otu1207	5	0	0.00140824	0	Bacteria	Actinobacteria	Gaiellaceae
Otu1208	5	0	0.00140824	0	Bacteria	Actinobacteria	Actinobacteria unclassified
Otu1212	5	0	0.00140824	0	Bacteria	Actinobacteria	Gaiellales unclassified
Otu1235	5	0	0.00140824	0	Bacteria	Actinobacteria	Acidimicrobiales Incertae Sedis
Otu1243	5	0	0.00140824	0	Bacteria	Actinobacteria	Actinobacteria unclassified
Otu1244	5	0	0.00140824	0	Bacteria	Actinobacteria	Acidimicrobiaceae
Otu1254	5	0	0.00140824	0	Bacteria	Actinobacteria	Nocardioidaceae
Otu1136	0	5	0	0.00192201	Bacteria	Bacteria unclassified	Bacteria unclassified
Otu1213	1	4	0.000281648	0.00153761	Bacteria	Bacteria unclassified	Bacteria unclassified
Otu1224	1	4	0.000281648	0.00153761	Bacteria	Bacteria unclassified	Bacteria unclassified
Otu1123	5	0	0.00140824	0	Bacteria	Bacteria unclassified	Bacteria unclassified
Otu1124	5	0	0.00140824	0	Bacteria	Bacteria unclassified	Bacteria unclassified
Otu1178	5	0	0.00140824	0	Bacteria	Bacteria unclassified	Bacteria unclassified
Otu1193	5	0	0.00140824	0	Bacteria	Bacteria unclassified	Bacteria unclassified
Otu1200	5	0	0.00140824	0	Bacteria	Bacteria unclassified	Bacteria unclassified
Otu1210	5	0	0.00140824	0	Bacteria	Bacteria unclassified	Bacteria unclassified
Otu1211	5	0	0.00140824	0	Bacteria	Bacteria unclassified	Bacteria unclassified
Otu1215	5	0	0.00140824	0	Bacteria	Bacteria unclassified	Bacteria unclassified
Otu1225	5	0	0.00140824	0	Bacteria	Bacteria unclassified	Bacteria unclassified
Otu1226	5	0	0.00140824	0	Bacteria	Bacteria unclassified	Bacteria unclassified
Otu1242	5	0	0.00140824	0	Bacteria	Bacteria unclassified	Bacteria unclassified
Otu1245	5	0	0.00140824	0	Bacteria	Bacteria unclassified	Bacteria unclassified
Otu1248	5	0	0.00140824	0	Bacteria	Bacteria unclassified	Bacteria unclassified
Otu1140	5	0	0.00140824	0	Bacteria	Bacteroidetes	Cytophagaceae
Otu1201	5	0	0.00140824	0	Bacteria	Bacteroidetes	Chitinophagaceae
Otu1220	5	0	0.00140824	0	Bacteria	Bacteroidetes	Bacteroidetes BD2-2 unclassified
Otu1222	5	0	0.00140824	0	Bacteria	Bacteroidetes	WCHB1-69
Otu1246	5	0	0.00140824	0	Bacteria	Bacteroidetes	Chitinophagaceae
Otu1249	5	0	0.00140824	0	Bacteria	Bacteroidetes	Cytophagaceae
Otu1250	5	0	0.00140824	0	Bacteria	Bacteroidetes	Chitinophagaceae
Otu1253	5	0	0.00140824	0	Bacteria	Bacteroidetes	Chitinophagaceae
Otu1202	5	0	0.00140824	0	Bacteria	Candidate division OP3	Candidate division OP3 unclassified
Otu1209	0	5	0	0.00192201	Bacteria	Chlamydiae	Parachlamydiaceae
Otu1218	0	5	0	0.00192201	Bacteria	Chlamydiae	Parachlamydiaceae
Otu1223	5	0	0.00140824	0	Bacteria	Chlamydiae	Chlamydiales unclassified
Otu1252	4	1	0.00112659	0.000384402	Bacteria	Chlorobi	OPB56
Otu1187	0	5	0	0.00192201	Bacteria	Chloroflexi	Chloroflexi unclassified
Otu1168	1	4	0.000281648	0.00153761	Bacteria	Chloroflexi	TK10 unclassified
Otu1159	2	3	0.000563296	0.00115321	Bacteria	Chloroflexi	KD4-96 unclassified
Otu1164	2	3	0.000563296	0.00115321	Bacteria	Chloroflexi	TK10 unclassified
Otu1174	2	3	0.000563296	0.00115321	Bacteria	Chloroflexi	KD4-96 unclassified
Otu1182	5	0	0.00140824	0	Bacteria	Chloroflexi	JG30-KF-CM66 unclassified
Otu1183	5	0	0.00140824	0	Bacteria	Chloroflexi	Dehalococcoidia unclassified
Otu1173	5	0	0.00140824	0	Bacteria	Cyanobacteria	FamilyI
Otu1191	5	0	0.00140824	0	Bacteria	Fibrobacteres	Fibrobacterales unclassified
Otu1132	0	5	0	0.00192201	Bacteria	Firmicutes	Planococcaceae
Otu1130	5	0	0.00140824	0	Bacteria	Firmicutes	Clostridiaceae 1
Otu1234	5	0	0.00140824	0	Bacteria	Gemmatimonadetes	Gemmatimonadaceae
Otu1121	5	0	0.00140824	0	Bacteria	Gracilibacteria	Gracilibacteria unclassified
Otu1125	5	0	0.00140824	0	Bacteria	Gracilibacteria	Gracilibacteria unclassified
Otu1144	5	0	0.00140824	0	Bacteria	Gracilibacteria	Gracilibacteria unclassified
Otu1149	5	0	0.00140824	0	Bacteria	Gracilibacteria	Gracilibacteria unclassified
Otu1150	5	0	0.00140824	0	Bacteria	Gracilibacteria	Gracilibacteria unclassified
Otu1151	5	0	0.00140824	0	Bacteria	Gracilibacteria	Gracilibacteria unclassified
Otu1152	5	0	0.00140824	0	Bacteria	Gracilibacteria	Gracilibacteria unclassified
Otu1160	0	5	0	0.00192201	Bacteria	Microgenomates	Microgenomates unclassified
Otu1162	5	0	0.00140824	0	Bacteria	Microgenomates	Microgenomates unclassified
Otu1188	1	4	0.000281648	0.00153761	Bacteria	Nitrospirae	Nitrospiraceae
Otu1131	4	1	0.00112659	0.000384402	Bacteria	Nitrospirae	Nitrospiraceae
Otu1122	5	0	0.00140824	0	Bacteria	Nitrospirae	Nitrospiraceae
Otu1146	5	0	0.00140824	0	Bacteria	Nitrospirae	Nitrospiraceae
Otu1148	5	0	0.00140824	0	Bacteria	Nitrospirae	4-29
Otu1205	5	0	0.00140824	0	Bacteria	Parcubacteria	Parcubacteria unclassified
Otu1233	5	0	0.00140824	0	Bacteria	Parcubacteria	Parcubacteria unclassified
Otu1147	0	5	0	0.00192201	Bacteria	Planctomycetes	Planctomycetaceae
Otu1134	5	0	0.00140824	0	Bacteria	Planctomycetes	Planctomycetes unclassified
Otu1231	5	0	0.00140824	0	Bacteria	Planctomycetes	CCM11a unclassified
Otu1240	5	0	0.00140824	0	Bacteria	Planctomycetes	Pla4 lineage unclassified
Otu1145	0	5	0	0.00192201	Bacteria	Proteobacteria	Legionellaceae
Otu1179	0	5	0	0.00192201	Bacteria	Proteobacteria	Desulfobulbaceae
Otu1241	0	5	0	0.00192201	Bacteria	Proteobacteria	Rhodospirillaceae
Otu1139	1	4	0.000281648	0.00153761	Bacteria	Proteobacteria	Comamonadaceae
Otu1126	4	1	0.00112659	0.000384402	Bacteria	Proteobacteria	Rhodobacteraceae
Otu1128	5	0	0.00140824	0	Bacteria	Proteobacteria	Alphaproteobacteria unclassified
Otu1141	5	0	0.00140824	0	Bacteria	Proteobacteria	Syntrophaceae
Otu1142	5	0	0.00140824	0	Bacteria	Proteobacteria	Hydrogenophilaceae
Otu1143	5	0	0.00140824	0	Bacteria	Proteobacteria	Rhodospirillales unclassified
Otu1158	5	0	0.00140824	0	Bacteria	Proteobacteria	Rhodobacteraceae
Otu1161	5	0	0.00140824	0	Bacteria	Proteobacteria	Acetobacteraceae
Otu1165	5	0	0.00140824	0	Bacteria	Proteobacteria	Sphingomonadales unclassified
Otu1166	5	0	0.00140824	0	Bacteria	Proteobacteria	Blfdi19
Otu1171	5	0	0.00140824	0	Bacteria	Proteobacteria	Bdellovibrionaceae
Otu1175	5	0	0.00140824	0	Bacteria	Proteobacteria	Deltaproteobacteria unclassified
Otu1177	5	0	0.00140824	0	Bacteria	Proteobacteria	Acetobacteraceae
Otu1180	5	0	0.00140824	0	Bacteria	Proteobacteria	Oceanospirillaceae
Otu1181	5	0	0.00140824	0	Bacteria	Proteobacteria	Betaproteobacteria unclassified
Otu1190	5	0	0.00140824	0	Bacteria	Proteobacteria	Coxiellaceae
Otu1192	5	0	0.00140824	0	Bacteria	Proteobacteria	Oceanospirillaceae
Otu1194	5	0	0.00140824	0	Bacteria	Proteobacteria	Desulfobulbaceae
Otu1196	5	0	0.00140824	0	Bacteria	Proteobacteria	Rhizobiales Incertae Sedis
Otu1197	5	0	0.00140824	0	Bacteria	Proteobacteria	Rhodobacteraceae
Otu1199	5	0	0.00140824	0	Bacteria	Proteobacteria	Polyangiaceae
Otu1203	5	0	0.00140824	0	Bacteria	Proteobacteria	Gammaproteobacteria unclassified
Otu1206	5	0	0.00140824	0	Bacteria	Proteobacteria	Gammaproteobacteria unclassified
Otu1214	5	0	0.00140824	0	Bacteria	Proteobacteria	Xanthomonadales unclassified
Otu1221	5	0	0.00140824	0	Bacteria	Proteobacteria	Rickettsiales unclassified
Otu1236	5	0	0.00140824	0	Bacteria	Proteobacteria	Acetobacteraceae
Otu1157	5	0	0.00140824	0	Bacteria	SM2F11	SM2F11 unclassified
Otu1184	5	0	0.00140824	0	Bacteria	Spirochaetae	V2072-189E03
Otu1186	5	0	0.00140824	0	Bacteria	TA06	TA06 unclassified
Otu1189	5	0	0.00140824	0	Bacteria	TA06	TA06 unclassified
Otu1156	0	5	0	0.00192201	Bacteria	TM6	TM6 unclassified
Otu1198	5	0	0.00140824	0	Bacteria	Verrucomicrobia	DA101 soil group
Otu1172	0	5	0	0.00192201	Bacteria	WCHB1-60	WCHB1-60 unclassified
Otu1257	0	4	0	0.00153761	Bacteria	Acidobacteria	Subgroup 6 unclassified
Otu1266	4	0	0.00112659	0	Bacteria	Acidobacteria	Subgroup 18 unclassified
Otu1268	4	0	0.00112659	0	Bacteria	Acidobacteria	Subgroup 3 unclassified
Otu1279	4	0	0.00112659	0	Bacteria	Acidobacteria	Subgroup 7 unclassified
Otu1283	4	0	0.00112659	0	Bacteria	Acidobacteria	Unknown Family
Otu1290	4	0	0.00112659	0	Bacteria	Acidobacteria	Subgroup 7 unclassified
Otu1275	0	4	0	0.00153761	Bacteria	Actinobacteria	Frankiales unclassified
Otu1281	0	4	0	0.00153761	Bacteria	Actinobacteria	Thermoleophilia unclassified
Otu1287	0	4	0	0.00153761	Bacteria	Actinobacteria	Actinobacteria unclassified
Otu1292	0	4	0	0.00153761	Bacteria	Actinobacteria	Cellulomonadaceae
Otu1323	0	4	0	0.00153761	Bacteria	Actinobacteria	Actinobacteria unclassified
Otu1336	0	4	0	0.00153761	Bacteria	Actinobacteria	Micrococcales unclassified
Otu1304	1	3	0.000281648	0.00115321	Bacteria	Actinobacteria	Acidimicrobiaceae
Otu1267	4	0	0.00112659	0	Bacteria	Actinobacteria	Sporichthyaceae
Otu1271	4	0	0.00112659	0	Bacteria	Actinobacteria	Demequinaceae
Otu1293	4	0	0.00112659	0	Bacteria	Actinobacteria	Iamiaceae
Otu1417	4	0	0.00112659	0	Bacteria	Armatimonadetes	Armatimonadetes unclassified
Otu1277	4	0	0.00112659	0	Bacteria	Atribacteria	Atribacteria unclassified
Otu1345	0	4	0	0.00153761	Bacteria	Bacteria unclassified	Bacteria unclassified
Otu1348	0	4	0	0.00153761	Bacteria	Bacteria unclassified	Bacteria unclassified
Otu1413	0	4	0	0.00153761	Bacteria	Bacteria unclassified	Bacteria unclassified
Otu1415	0	4	0	0.00153761	Bacteria	Bacteria unclassified	Bacteria unclassified
Otu1418	0	4	0	0.00153761	Bacteria	Bacteria unclassified	Bacteria unclassified
Otu1419	0	4	0	0.00153761	Bacteria	Bacteria unclassified	Bacteria unclassified
Otu1350	4	0	0.00112659	0	Bacteria	Bacteria unclassified	Bacteria unclassified
Otu1351	4	0	0.00112659	0	Bacteria	Bacteria unclassified	Bacteria unclassified
Otu1353	4	0	0.00112659	0	Bacteria	Bacteria unclassified	Bacteria unclassified
Otu1354	4	0	0.00112659	0	Bacteria	Bacteria unclassified	Bacteria unclassified
Otu1370	4	0	0.00112659	0	Bacteria	Bacteria unclassified	Bacteria unclassified
Otu1371	4	0	0.00112659	0	Bacteria	Bacteria unclassified	Bacteria unclassified
Otu1376	4	0	0.00112659	0	Bacteria	Bacteria unclassified	Bacteria unclassified
Otu1391	4	0	0.00112659	0	Bacteria	Bacteria unclassified	Bacteria unclassified
Otu1396	4	0	0.00112659	0	Bacteria	Bacteria unclassified	Bacteria unclassified
Otu1402	4	0	0.00112659	0	Bacteria	Bacteria unclassified	Bacteria unclassified
Otu1404	4	0	0.00112659	0	Bacteria	Bacteria unclassified	Bacteria unclassified
Otu1405	4	0	0.00112659	0	Bacteria	Bacteria unclassified	Bacteria unclassified
Otu1414	4	0	0.00112659	0	Bacteria	Bacteria unclassified	Bacteria unclassified
Otu1298	4	0	0.00112659	0	Bacteria	Bacteroidetes	Chitinophagaceae
Otu1305	4	0	0.00112659	0	Bacteria	Bacteroidetes	PL-11B8 wastewater-sludge group
Otu1309	4	0	0.00112659	0	Bacteria	Bacteroidetes	Prolixibacteraceae
Otu1310	4	0	0.00112659	0	Bacteria	Bacteroidetes	Flavobacteriaceae
Otu1311	4	0	0.00112659	0	Bacteria	Bacteroidetes	Bacteroidetes unclassified
Otu1312	4	0	0.00112659	0	Bacteria	Bacteroidetes	Cytophagaceae
Otu1314	4	0	0.00112659	0	Bacteria	Bacteroidetes	Bacteroidetes unclassified
Otu1315	4	0	0.00112659	0	Bacteria	Bacteroidetes	Bacteroidetes unclassified
Otu1325	4	0	0.00112659	0	Bacteria	Bacteroidetes	Sphingobacteriales unclassified
Otu1307	4	0	0.00112659	0	Bacteria	Caldiserica	Caldisericaceae
Otu1255	4	0	0.00112659	0	Bacteria	Candidate division OP3	Candidate division OP3 unclassified
Otu1291	0	4	0	0.00153761	Bacteria	Chlamydiae	Chlamydiales unclassified
Otu1340	0	4	0	0.00153761	Bacteria	Chlamydiae	Parachlamydiaceae
Otu1338	4	0	0.00112659	0	Bacteria	Chlamydiae	Parachlamydiaceae
Otu1412	0	4	0	0.00153761	Bacteria	Chloroflexi	Anaerolineaceae
Otu1409	1	3	0.000281648	0.00115321	Bacteria	Chloroflexi	Caldilineaceae
Otu1278	4	0	0.00112659	0	Bacteria	Chloroflexi	vadinBA26 unclassified
Otu1316	4	0	0.00112659	0	Bacteria	Chloroflexi	TK10 unclassified
Otu1321	4	0	0.00112659	0	Bacteria	Chloroflexi	Anaerolineaceae
Otu1328	4	0	0.00112659	0	Bacteria	Chloroflexi	P2-11E unclassified
Otu1329	4	0	0.00112659	0	Bacteria	Chloroflexi	FS117-23B-02 unclassified
Otu1300	4	0	0.00112659	0	Bacteria	Elusimicrobia	Lineage IV unclassified
Otu1258	4	0	0.00112659	0	Bacteria	Fibrobacteres	Fibrobacteraceae
Otu1263	4	0	0.00112659	0	Bacteria	Fibrobacteres	Fibrobacteraceae
Otu1302	4	0	0.00112659	0	Bacteria	Firmicutes	Clostridiaceae 1
Otu1326	4	0	0.00112659	0	Bacteria	Firmicutes	Clostridiaceae 1
Otu1333	4	0	0.00112659	0	Bacteria	Firmicutes	Clostridiales unclassified
Otu1319	4	0	0.00112659	0	Bacteria	Gemmatimonadetes	Gemmatimonadaceae
Otu1334	4	0	0.00112659	0	Bacteria	Gracilibacteria	Gracilibacteria unclassified
Otu1335	4	0	0.00112659	0	Bacteria	Gracilibacteria	Gracilibacteria unclassified
Otu1337	4	0	0.00112659	0	Bacteria	Gracilibacteria	Gracilibacteria unclassified
Otu1339	4	0	0.00112659	0	Bacteria	Gracilibacteria	Gracilibacteria unclassified
Otu1273	4	0	0.00112659	0	Bacteria	Latescibacteria	Latescibacteria unclassified
Otu1330	4	0	0.00112659	0	Bacteria	Lentisphaerae	WCHB1-41 unclassified
Otu1280	4	0	0.00112659	0	Bacteria	Microgenomates	Microgenomates unclassified
Otu1276	2	2	0.000563296	0.000768805	Bacteria	Parcubacteria	Parcubacteria unclassified
Otu1261	4	0	0.00112659	0	Bacteria	Parcubacteria	Parcubacteria unclassified
Otu1264	4	0	0.00112659	0	Bacteria	Parcubacteria	Parcubacteria unclassified
Otu1265	4	0	0.00112659	0	Bacteria	Parcubacteria	Parcubacteria unclassified
Otu1269	4	0	0.00112659	0	Bacteria	Parcubacteria	Parcubacteria unclassified
Otu1270	4	0	0.00112659	0	Bacteria	Parcubacteria	Parcubacteria unclassified
Otu1274	4	0	0.00112659	0	Bacteria	Parcubacteria	Parcubacteria unclassified
Otu1282	4	0	0.00112659	0	Bacteria	Parcubacteria	Parcubacteria unclassified
Otu1284	4	0	0.00112659	0	Bacteria	Parcubacteria	Parcubacteria unclassified
Otu1296	0	4	0	0.00153761	Bacteria	Planctomycetes	Planctomycetaceae
Otu1308	0	4	0	0.00153761	Bacteria	Planctomycetes	Planctomycetaceae
Otu1306	1	3	0.000281648	0.00115321	Bacteria	Planctomycetes	Planctomycetaceae
Otu1294	4	0	0.00112659	0	Bacteria	Planctomycetes	OM190 unclassified
Otu1295	4	0	0.00112659	0	Bacteria	Planctomycetes	Phycisphaeraceae
Otu1297	4	0	0.00112659	0	Bacteria	Planctomycetes	Planctomycetaceae
Otu1299	4	0	0.00112659	0	Bacteria	Planctomycetes	Phycisphaeraceae
Otu1301	4	0	0.00112659	0	Bacteria	Planctomycetes	vadinHA49 unclassified
Otu1313	4	0	0.00112659	0	Bacteria	Planctomycetes	CCM11a unclassified
Otu1344	0	4	0	0.00153761	Bacteria	Proteobacteria	TA18 unclassified
Otu1367	0	4	0	0.00153761	Bacteria	Proteobacteria	Desulfobulbaceae
Otu1387	0	4	0	0.00153761	Bacteria	Proteobacteria	Proteobacteria unclassified
Otu1388	0	4	0	0.00153761	Bacteria	Proteobacteria	mle1-27
Otu1397	0	4	0	0.00153761	Bacteria	Proteobacteria	TA18 unclassified
Otu1411	1	3	0.000281648	0.00115321	Bacteria	Proteobacteria	Comamonadaceae
Otu1357	2	2	0.000563296	0.000768805	Bacteria	Proteobacteria	Comamonadaceae
Otu1364	2	2	0.000563296	0.000768805	Bacteria	Proteobacteria	Comamonadaceae
Otu1341	4	0	0.00112659	0	Bacteria	Proteobacteria	Coxiellaceae
Otu1342	4	0	0.00112659	0	Bacteria	Proteobacteria	SC-I-84 unclassified
Otu1343	4	0	0.00112659	0	Bacteria	Proteobacteria	Haliangiaceae
Otu1346	4	0	0.00112659	0	Bacteria	Proteobacteria	Acetobacteraceae
Otu1347	4	0	0.00112659	0	Bacteria	Proteobacteria	Rhodospirillales unclassified
Otu1349	4	0	0.00112659	0	Bacteria	Proteobacteria	Nevskiaceae
Otu1352	4	0	0.00112659	0	Bacteria	Proteobacteria	Proteobacteria unclassified
Otu1355	4	0	0.00112659	0	Bacteria	Proteobacteria	Hydrogenophilaceae
Otu1361	4	0	0.00112659	0	Bacteria	Proteobacteria	Rhodospirillales unclassified
Otu1362	4	0	0.00112659	0	Bacteria	Proteobacteria	Oligoflexales unclassified
Otu1363	4	0	0.00112659	0	Bacteria	Proteobacteria	BIrii41
Otu1368	4	0	0.00112659	0	Bacteria	Proteobacteria	Hyphomonadaceae
Otu1369	4	0	0.00112659	0	Bacteria	Proteobacteria	Proteobacteria unclassified
Otu1372	4	0	0.00112659	0	Bacteria	Proteobacteria	Acetobacteraceae
Otu1373	4	0	0.00112659	0	Bacteria	Proteobacteria	Comamonadaceae
Otu1375	4	0	0.00112659	0	Bacteria	Proteobacteria	Xanthobacteraceae
Otu1377	4	0	0.00112659	0	Bacteria	Proteobacteria	Gammaproteobacteria unclassified
Otu1378	4	0	0.00112659	0	Bacteria	Proteobacteria	Hyphomicrobiaceae
Otu1379	4	0	0.00112659	0	Bacteria	Proteobacteria	Myxococcales unclassified
Otu1381	4	0	0.00112659	0	Bacteria	Proteobacteria	Comamonadaceae
Otu1382	4	0	0.00112659	0	Bacteria	Proteobacteria	Gallionellaceae
Otu1383	4	0	0.00112659	0	Bacteria	Proteobacteria	Solimonadaceae
Otu1384	4	0	0.00112659	0	Bacteria	Proteobacteria	Xanthobacteraceae
Otu1385	4	0	0.00112659	0	Bacteria	Proteobacteria	Rhizobiales Incertae Sedis
Otu1389	4	0	0.00112659	0	Bacteria	Proteobacteria	Nitrosomonadaceae
Otu1392	4	0	0.00112659	0	Bacteria	Proteobacteria	Acetobacteraceae
Otu1393	4	0	0.00112659	0	Bacteria	Proteobacteria	Alphaproteobacteria unclassified
Otu1394	4	0	0.00112659	0	Bacteria	Proteobacteria	Caulobacteraceae
Otu1398	4	0	0.00112659	0	Bacteria	Proteobacteria	Rickettsiales Incertae Sedis
Otu1399	4	0	0.00112659	0	Bacteria	Proteobacteria	Haliangiaceae
Otu1400	4	0	0.00112659	0	Bacteria	Proteobacteria	Bdellovibrionaceae
Otu1403	4	0	0.00112659	0	Bacteria	Proteobacteria	Ectothiorhodospiraceae
Otu1406	4	0	0.00112659	0	Bacteria	Proteobacteria	mle1-27
Otu1407	4	0	0.00112659	0	Bacteria	Proteobacteria	Proteobacteria unclassified
Otu1408	4	0	0.00112659	0	Bacteria	Proteobacteria	Oxalobacteraceae
Otu1410	4	0	0.00112659	0	Bacteria	Proteobacteria	Sh765B-TzT-29 unclassified
Otu1416	4	0	0.00112659	0	Bacteria	Proteobacteria	Acetobacteraceae
Otu1401	4	0	0.00112659	0	Bacteria	SM2F11	SM2F11 unclassified
Otu1327	4	0	0.00112659	0	Bacteria	Spirochaetae	Spirochaetaceae
Otu1260	4	0	0.00112659	0	Bacteria	TM6	TM6 unclassified
Otu1285	4	0	0.00112659	0	Bacteria	TM6	TM6 unclassified
Otu1286	4	0	0.00112659	0	Bacteria	TM6	TM6 unclassified
Otu1259	4	0	0.00112659	0	Bacteria	Verrucomicrobia	DA101 soil group
Otu1262	4	0	0.00112659	0	Bacteria	Verrucomicrobia	FukuN18 freshwater group
Otu1317	4	0	0.00112659	0	Bacteria	Verrucomicrobia	OPB35 soil group unclassified
Otu1486	0	3	0	0.00115321	Bacteria	Acidobacteria	Subgroup 6 unclassified
Otu1453	3	0	0.000844944	0	Bacteria	Acidobacteria	Subgroup 15 unclassified
Otu1463	3	0	0.000844944	0	Bacteria	Acidobacteria	Acidobacteriaceae
Otu1485	3	0	0.000844944	0	Bacteria	Acidobacteria	Subgroup 6 unclassified
Otu1491	3	0	0.000844944	0	Bacteria	Acidobacteria	Acidobacteriaceae
Otu1514	3	0	0.000844944	0	Bacteria	Acidobacteria	Subgroup 13 unclassified
Otu1580	3	0	0.000844944	0	Bacteria	Acidobacteria	Acidobacteriaceae
Otu1585	3	0	0.000844944	0	Bacteria	Acidobacteria	Subgroup 11 unclassified
Otu1608	3	0	0.000844944	0	Bacteria	Acidobacteria	Unknown Family
Otu1434	0	3	0	0.00115321	Bacteria	Actinobacteria	Actinobacteria unclassified
Otu1455	0	3	0	0.00115321	Bacteria	Actinobacteria	480-2
Otu1467	0	3	0	0.00115321	Bacteria	Actinobacteria	Actinobacteria unclassified
Otu1494	0	3	0	0.00115321	Bacteria	Actinobacteria	Nocardiaceae
Otu1593	0	3	0	0.00115321	Bacteria	Actinobacteria	OPB41 unclassified
Otu1614	0	3	0	0.00115321	Bacteria	Actinobacteria	Demequinaceae
Otu1422	3	0	0.000844944	0	Bacteria	Actinobacteria	Solirubrobacterales unclassified
Otu1430	3	0	0.000844944	0	Bacteria	Actinobacteria	Acidimicrobiales unclassified
Otu1432	3	0	0.000844944	0	Bacteria	Actinobacteria	Pseudonocardiaceae
Otu1437	3	0	0.000844944	0	Bacteria	Actinobacteria	Actinobacteria unclassified
Otu1442	3	0	0.000844944	0	Bacteria	Actinobacteria	OPB41 unclassified
Otu1443	3	0	0.000844944	0	Bacteria	Actinobacteria	Solirubrobacterales unclassified
Otu1466	3	0	0.000844944	0	Bacteria	Actinobacteria	Pseudonocardiaceae
Otu1469	3	0	0.000844944	0	Bacteria	Actinobacteria	OPB41 unclassified
Otu1481	3	0	0.000844944	0	Bacteria	Actinobacteria	Acidimicrobiales unclassified
Otu1562	0	3	0	0.00115321	Bacteria	Armatimonadetes	Armatimonadetes unclassified
Otu1441	0	3	0	0.00115321	Bacteria	Bacteria unclassified	Bacteria unclassified
Otu1461	0	3	0	0.00115321	Bacteria	Bacteria unclassified	Bacteria unclassified
Otu1499	0	3	0	0.00115321	Bacteria	Bacteria unclassified	Bacteria unclassified
Otu1529	0	3	0	0.00115321	Bacteria	Bacteria unclassified	Bacteria unclassified
Otu1547	0	3	0	0.00115321	Bacteria	Bacteria unclassified	Bacteria unclassified
Otu1595	0	3	0	0.00115321	Bacteria	Bacteria unclassified	Bacteria unclassified
Otu1423	2	1	0.000563296	0.000384402	Bacteria	Bacteria unclassified	Bacteria unclassified
Otu1424	3	0	0.000844944	0	Bacteria	Bacteria unclassified	Bacteria unclassified
Otu1426	3	0	0.000844944	0	Bacteria	Bacteria unclassified	Bacteria unclassified
Otu1433	3	0	0.000844944	0	Bacteria	Bacteria unclassified	Bacteria unclassified
Otu1445	3	0	0.000844944	0	Bacteria	Bacteria unclassified	Bacteria unclassified
Otu1482	3	0	0.000844944	0	Bacteria	Bacteria unclassified	Bacteria unclassified
Otu1505	3	0	0.000844944	0	Bacteria	Bacteria unclassified	Bacteria unclassified
Otu1535	3	0	0.000844944	0	Bacteria	Bacteria unclassified	Bacteria unclassified
Otu1557	3	0	0.000844944	0	Bacteria	Bacteria unclassified	Bacteria unclassified
Otu1567	3	0	0.000844944	0	Bacteria	Bacteria unclassified	Bacteria unclassified
Otu1596	3	0	0.000844944	0	Bacteria	Bacteria unclassified	Bacteria unclassified
Otu1439	3	0	0.000844944	0	Bacteria	Bacteroidetes	Flavobacteriaceae
Otu1458	3	0	0.000844944	0	Bacteria	Bacteroidetes	env.OPS 17
Otu1483	3	0	0.000844944	0	Bacteria	Bacteroidetes	Chitinophagaceae
Otu1498	3	0	0.000844944	0	Bacteria	Bacteroidetes	Chitinophagaceae
Otu1500	3	0	0.000844944	0	Bacteria	Bacteroidetes	SB-5 unclassified
Otu1512	3	0	0.000844944	0	Bacteria	Bacteroidetes	Flavobacteriaceae
Otu1456	3	0	0.000844944	0	Bacteria	Candidate division OP3	Candidate division OP3 unclassified
Otu1571	3	0	0.000844944	0	Bacteria	Candidate division SR1	Candidate division SR1 unclassified
Otu1444	0	3	0	0.00115321	Bacteria	Chlamydiae	Parachlamydiaceae
Otu1449	0	3	0	0.00115321	Bacteria	Chlamydiae	Parachlamydiaceae
Otu1450	3	0	0.000844944	0	Bacteria	Chlamydiae	Simkaniaceae
Otu1451	3	0	0.000844944	0	Bacteria	Chlamydiae	Parachlamydiaceae
Otu1552	0	3	0	0.00115321	Bacteria	Chloroflexi	Anaerolineaceae
Otu1569	0	3	0	0.00115321	Bacteria	Chloroflexi	KD4-96 unclassified
Otu1554	2	1	0.000563296	0.000384402	Bacteria	Chloroflexi	Anaerolineaceae
Otu1531	3	0	0.000844944	0	Bacteria	Chloroflexi	Chloroflexi unclassified
Otu1536	3	0	0.000844944	0	Bacteria	Chloroflexi	S085 unclassified
Otu1538	3	0	0.000844944	0	Bacteria	Chloroflexi	Chloroflexi unclassified
Otu1553	3	0	0.000844944	0	Bacteria	Chloroflexi	SAR202 clade unclassified
Otu1558	3	0	0.000844944	0	Bacteria	Chloroflexi	Anaerolineaceae
Otu1559	3	0	0.000844944	0	Bacteria	Chloroflexi	JG30-KF-CM66 unclassified
Otu1570	3	0	0.000844944	0	Bacteria	Chloroflexi	KD4-96 unclassified
Otu1590	3	0	0.000844944	0	Bacteria	Elusimicrobia	Elusimicrobia unclassified
Otu1594	3	0	0.000844944	0	Bacteria	Elusimicrobia	Lineage I unclassified
Otu1605	0	3	0	0.00115321	Bacteria	Firmicutes	Ruminococcaceae
Otu1565	3	0	0.000844944	0	Bacteria	Firmicutes	Clostridiaceae 1
Otu1584	3	0	0.000844944	0	Bacteria	Firmicutes	Ruminococcaceae
Otu1587	3	0	0.000844944	0	Bacteria	Firmicutes	Lachnospiraceae
Otu1475	3	0	0.000844944	0	Bacteria	Gemmatimonadetes	Gemmatimonadaceae
Otu1504	3	0	0.000844944	0	Bacteria	Gemmatimonadetes	Gemmatimonadaceae
Otu1513	3	0	0.000844944	0	Bacteria	Gemmatimonadetes	Gemmatimonadaceae
Otu1545	3	0	0.000844944	0	Bacteria	Gracilibacteria	Gracilibacteria unclassified
Otu1546	3	0	0.000844944	0	Bacteria	Gracilibacteria	Gracilibacteria unclassified
Otu1548	3	0	0.000844944	0	Bacteria	Gracilibacteria	Gracilibacteria unclassified
Otu1613	3	0	0.000844944	0	Bacteria	Gracilibacteria	Gracilibacteria unclassified
Otu1555	3	0	0.000844944	0	Bacteria	Latescibacteria	Unknown Family
Otu1556	3	0	0.000844944	0	Bacteria	Latescibacteria	Latescibacteria unclassified
Otu1543	3	0	0.000844944	0	Bacteria	Lentisphaerae	WCHB1-41 unclassified
Otu1471	3	0	0.000844944	0	Bacteria	Nitrospirae	Nitrospiraceae
Otu1472	3	0	0.000844944	0	Bacteria	Parcubacteria	Parcubacteria unclassified
Otu1488	3	0	0.000844944	0	Bacteria	Parcubacteria	Parcubacteria unclassified
Otu1489	3	0	0.000844944	0	Bacteria	Parcubacteria	Parcubacteria unclassified
Otu1490	3	0	0.000844944	0	Bacteria	Parcubacteria	Parcubacteria unclassified
Otu1497	3	0	0.000844944	0	Bacteria	Parcubacteria	Parcubacteria unclassified
Otu1515	3	0	0.000844944	0	Bacteria	Parcubacteria	Parcubacteria unclassified
Otu1591	3	0	0.000844944	0	Bacteria	Planctomycetes	Planctomycetes unclassified
Otu1592	3	0	0.000844944	0	Bacteria	Planctomycetes	Phycisphaeraceae
Otu1597	3	0	0.000844944	0	Bacteria	Planctomycetes	S15A-MN16 unclassified
Otu1598	3	0	0.000844944	0	Bacteria	Planctomycetes	028H05-P-BN-P5 unclassified
Otu1599	3	0	0.000844944	0	Bacteria	Planctomycetes	Planctomycetaceae
Otu1600	3	0	0.000844944	0	Bacteria	Planctomycetes	WD2101 soil group unclassified
Otu1602	3	0	0.000844944	0	Bacteria	Planctomycetes	Planctomycetaceae
Otu1603	3	0	0.000844944	0	Bacteria	Planctomycetes	Brocadiaceae
Otu1612	3	0	0.000844944	0	Bacteria	Planctomycetes	Planctomycetaceae
Otu1617	3	0	0.000844944	0	Bacteria	Planctomycetes	Planctomycetaceae
Otu1425	0	3	0	0.00115321	Bacteria	Proteobacteria	Comamonadaceae
Otu1435	0	3	0	0.00115321	Bacteria	Proteobacteria	Legionellaceae
Otu1440	0	3	0	0.00115321	Bacteria	Proteobacteria	Legionellaceae
Otu1448	0	3	0	0.00115321	Bacteria	Proteobacteria	Legionellaceae
Otu1452	0	3	0	0.00115321	Bacteria	Proteobacteria	Legionellaceae
Otu1476	0	3	0	0.00115321	Bacteria	Proteobacteria	Bdellovibrionaceae
Otu1518	0	3	0	0.00115321	Bacteria	Proteobacteria	Comamonadaceae
Otu1519	0	3	0	0.00115321	Bacteria	Proteobacteria	Syntrophaceae
Otu1522	0	3	0	0.00115321	Bacteria	Proteobacteria	Syntrophaceae
Otu1525	0	3	0	0.00115321	Bacteria	Proteobacteria	Desulfobulbaceae
Otu1528	0	3	0	0.00115321	Bacteria	Proteobacteria	Desulfobulbaceae
Otu1537	0	3	0	0.00115321	Bacteria	Proteobacteria	Desulfobulbaceae
Otu1577	0	3	0	0.00115321	Bacteria	Proteobacteria	Legionellaceae
Otu1604	0	3	0	0.00115321	Bacteria	Proteobacteria	Desulfobulbaceae
Otu1606	0	3	0	0.00115321	Bacteria	Proteobacteria	Comamonadaceae
Otu1609	0	3	0	0.00115321	Bacteria	Proteobacteria	Rhodobacteraceae
Otu1523	1	2	0.000281648	0.000768805	Bacteria	Proteobacteria	Desulfobulbaceae
Otu1429	3	0	0.000844944	0	Bacteria	Proteobacteria	Gammaproteobacteria unclassified
Otu1436	3	0	0.000844944	0	Bacteria	Proteobacteria	Caulobacteraceae
Otu1446	3	0	0.000844944	0	Bacteria	Proteobacteria	Deltaproteobacteria unclassified
Otu1454	3	0	0.000844944	0	Bacteria	Proteobacteria	Hyphomicrobiaceae
Otu1457	3	0	0.000844944	0	Bacteria	Proteobacteria	bacteriap25
Otu1462	3	0	0.000844944	0	Bacteria	Proteobacteria	Coxiellaceae
Otu1464	3	0	0.000844944	0	Bacteria	Proteobacteria	Bdellovibrionaceae
Otu1465	3	0	0.000844944	0	Bacteria	Proteobacteria	Alphaproteobacteria unclassified
Otu1468	3	0	0.000844944	0	Bacteria	Proteobacteria	Myxococcales unclassified
Otu1470	3	0	0.000844944	0	Bacteria	Proteobacteria	Acetobacteraceae
Otu1473	3	0	0.000844944	0	Bacteria	Proteobacteria	Bdellovibrionaceae
Otu1477	3	0	0.000844944	0	Bacteria	Proteobacteria	GR-WP33-30 unclassified
Otu1478	3	0	0.000844944	0	Bacteria	Proteobacteria	Nitrosomonadaceae
Otu1479	3	0	0.000844944	0	Bacteria	Proteobacteria	GR-WP33-30 unclassified
Otu1480	3	0	0.000844944	0	Bacteria	Proteobacteria	Ectothiorhodospiraceae
Otu1484	3	0	0.000844944	0	Bacteria	Proteobacteria	Ectothiorhodospiraceae
Otu1487	3	0	0.000844944	0	Bacteria	Proteobacteria	Gammaproteobacteria unclassified
Otu1492	3	0	0.000844944	0	Bacteria	Proteobacteria	Betaproteobacteria unclassified
Otu1493	3	0	0.000844944	0	Bacteria	Proteobacteria	Oligoflexaceae
Otu1496	3	0	0.000844944	0	Bacteria	Proteobacteria	Deltaproteobacteria unclassified
Otu1501	3	0	0.000844944	0	Bacteria	Proteobacteria	Proteobacteria unclassified
Otu1503	3	0	0.000844944	0	Bacteria	Proteobacteria	NKB5 unclassified
Otu1506	3	0	0.000844944	0	Bacteria	Proteobacteria	Rhodobacteraceae
Otu1507	3	0	0.000844944	0	Bacteria	Proteobacteria	Sphingomonadaceae
Otu1508	3	0	0.000844944	0	Bacteria	Proteobacteria	Deltaproteobacteria unclassified
Otu1509	3	0	0.000844944	0	Bacteria	Proteobacteria	Proteobacteria unclassified
Otu1510	3	0	0.000844944	0	Bacteria	Proteobacteria	Myxococcales unclassified
Otu1511	3	0	0.000844944	0	Bacteria	Proteobacteria	Deltaproteobacteria unclassified
Otu1517	3	0	0.000844944	0	Bacteria	Proteobacteria	Sandaracinaceae
Otu1544	3	0	0.000844944	0	Bacteria	Proteobacteria	Myxococcales unclassified
Otu1563	3	0	0.000844944	0	Bacteria	Proteobacteria	Rhizobiales unclassified
Otu1582	3	0	0.000844944	0	Bacteria	Proteobacteria	Acetobacteraceae
Otu1583	3	0	0.000844944	0	Bacteria	Proteobacteria	Ectothiorhodospiraceae
Otu1588	3	0	0.000844944	0	Bacteria	Proteobacteria	A0839
Otu1589	3	0	0.000844944	0	Bacteria	Proteobacteria	Nitrosomonadaceae
Otu1610	3	0	0.000844944	0	Bacteria	Proteobacteria	Desulfurellaceae
Otu1615	3	0	0.000844944	0	Bacteria	Proteobacteria	Comamonadaceae
Otu1616	3	0	0.000844944	0	Bacteria	Proteobacteria	Comamonadaceae
Otu1532	3	0	0.000844944	0	Bacteria	Spirochaetae	PL-11B10
Otu1533	3	0	0.000844944	0	Bacteria	Spirochaetae	Spirochaetales unclassified
Otu1576	3	0	0.000844944	0	Bacteria	Thermotogae	Thermotogaceae
Otu1574	0	3	0	0.00115321	Bacteria	TM6	TM6 unclassified
Otu1572	3	0	0.000844944	0	Bacteria	TM6	TM6 unclassified
Otu1573	3	0	0.000844944	0	Bacteria	TM6	TM6 unclassified
Otu1427	3	0	0.000844944	0	Bacteria	Verrucomicrobia	Verrucomicrobia unclassified
Otu1438	3	0	0.000844944	0	Bacteria	Verrucomicrobia	OPB35 soil group unclassified
Otu1550	3	0	0.000844944	0	Bacteria	WCHB1-60	WCHB1-60 unclassified
Otu1551	3	0	0.000844944	0	Bacteria	WCHB1-60	WCHB1-60 unclassified
Otu1808	0	2	0	0.000768805	Bacteria	Acidobacteria	Subgroup 6 unclassified
Otu1833	0	2	0	0.000768805	Bacteria	Acidobacteria	Subgroup 6 unclassified
Otu1848	0	2	0	0.000768805	Bacteria	Acidobacteria	Subgroup 6 unclassified
Otu1850	0	2	0	0.000768805	Bacteria	Acidobacteria	Subgroup 20 unclassified
Otu1806	1	1	0.000281648	0.000384402	Bacteria	Acidobacteria	Subgroup 6 unclassified
Otu1812	2	0	0.000563296	0	Bacteria	Acidobacteria	Subgroup 6 unclassified
Otu1838	2	0	0.000563296	0	Bacteria	Acidobacteria	SJA-149
Otu1843	2	0	0.000563296	0	Bacteria	Acidobacteria	Subgroup 17 unclassified
Otu1845	2	0	0.000563296	0	Bacteria	Acidobacteria	Acidobacteriaceae
Otu1923	2	0	0.000563296	0	Bacteria	Acidobacteria	Holophagaceae
Otu1924	2	0	0.000563296	0	Bacteria	Acidobacteria	Unknown Family
Otu1925	2	0	0.000563296	0	Bacteria	Acidobacteria	DS-100
Otu1822	0	2	0	0.000768805	Bacteria	Actinobacteria	Coriobacteriaceae
Otu1823	0	2	0	0.000768805	Bacteria	Actinobacteria	Micrococcales unclassified
Otu1851	0	2	0	0.000768805	Bacteria	Actinobacteria	Actinobacteria unclassified
Otu1853	0	2	0	0.000768805	Bacteria	Actinobacteria	Gaiellales unclassified
Otu1865	0	2	0	0.000768805	Bacteria	Actinobacteria	Thermoleophilia unclassified
Otu1866	0	2	0	0.000768805	Bacteria	Actinobacteria	Propionibacteriaceae
Otu1868	0	2	0	0.000768805	Bacteria	Actinobacteria	Coriobacteriaceae
Otu1890	0	2	0	0.000768805	Bacteria	Actinobacteria	Frankiales unclassified
Otu1893	0	2	0	0.000768805	Bacteria	Actinobacteria	Frankiales unclassified
Otu1819	1	1	0.000281648	0.000384402	Bacteria	Actinobacteria	Nocardioidaceae
Otu1827	2	0	0.000563296	0	Bacteria	Actinobacteria	Elev-16S-1332
Otu1828	2	0	0.000563296	0	Bacteria	Actinobacteria	Gaiellales unclassified
Otu1852	2	0	0.000563296	0	Bacteria	Actinobacteria	OPB41 unclassified
Otu1856	2	0	0.000563296	0	Bacteria	Actinobacteria	Acidimicrobiales unclassified
Otu1857	2	0	0.000563296	0	Bacteria	Actinobacteria	Pseudonocardiaceae
Otu1859	2	0	0.000563296	0	Bacteria	Actinobacteria	Coriobacteriaceae
Otu1860	2	0	0.000563296	0	Bacteria	Actinobacteria	Frankiales unclassified
Otu1863	2	0	0.000563296	0	Bacteria	Actinobacteria	MB-A2-108 unclassified
Otu1869	2	0	0.000563296	0	Bacteria	Actinobacteria	Solirubrobacterales unclassified
Otu1870	2	0	0.000563296	0	Bacteria	Actinobacteria	Solirubrobacterales unclassified
Otu1871	2	0	0.000563296	0	Bacteria	Actinobacteria	Acidimicrobiaceae
Otu1872	2	0	0.000563296	0	Bacteria	Actinobacteria	Frankiaceae
Otu1880	2	0	0.000563296	0	Bacteria	Actinobacteria	Gaiellales unclassified
Otu1885	2	0	0.000563296	0	Bacteria	Actinobacteria	Acidimicrobiaceae
Otu1887	2	0	0.000563296	0	Bacteria	Actinobacteria	TakashiAC-B11 unclassified
Otu1888	2	0	0.000563296	0	Bacteria	Actinobacteria	Iamiaceae
Otu1889	2	0	0.000563296	0	Bacteria	Actinobacteria	TakashiAC-B11 unclassified
Otu1891	2	0	0.000563296	0	Bacteria	Actinobacteria	0319-6M6
Otu1715	0	2	0	0.000768805	Bacteria	Armatimonadetes	Armatimonadetes unclassified
Otu1807	0	2	0	0.000768805	Bacteria	Bacteria unclassified	Bacteria unclassified
Otu1811	0	2	0	0.000768805	Bacteria	Bacteria unclassified	Bacteria unclassified
Otu1814	0	2	0	0.000768805	Bacteria	Bacteria unclassified	Bacteria unclassified
Otu1815	0	2	0	0.000768805	Bacteria	Bacteria unclassified	Bacteria unclassified
Otu1817	0	2	0	0.000768805	Bacteria	Bacteria unclassified	Bacteria unclassified
Otu1818	0	2	0	0.000768805	Bacteria	Bacteria unclassified	Bacteria unclassified
Otu1824	0	2	0	0.000768805	Bacteria	Bacteria unclassified	Bacteria unclassified
Otu1847	0	2	0	0.000768805	Bacteria	Bacteria unclassified	Bacteria unclassified
Otu1849	0	2	0	0.000768805	Bacteria	Bacteria unclassified	Bacteria unclassified
Otu1878	0	2	0	0.000768805	Bacteria	Bacteria unclassified	Bacteria unclassified
Otu1881	0	2	0	0.000768805	Bacteria	Bacteria unclassified	Bacteria unclassified
Otu1882	0	2	0	0.000768805	Bacteria	Bacteria unclassified	Bacteria unclassified
Otu1883	0	2	0	0.000768805	Bacteria	Bacteria unclassified	Bacteria unclassified
Otu1876	1	1	0.000281648	0.000384402	Bacteria	Bacteria unclassified	Bacteria unclassified
Otu1879	1	1	0.000281648	0.000384402	Bacteria	Bacteria unclassified	Bacteria unclassified
Otu1810	2	0	0.000563296	0	Bacteria	Bacteria unclassified	Bacteria unclassified
Otu1829	2	0	0.000563296	0	Bacteria	Bacteria unclassified	Bacteria unclassified
Otu1834	2	0	0.000563296	0	Bacteria	Bacteria unclassified	Bacteria unclassified
Otu1842	2	0	0.000563296	0	Bacteria	Bacteria unclassified	Bacteria unclassified
Otu1854	2	0	0.000563296	0	Bacteria	Bacteria unclassified	Bacteria unclassified
Otu1855	2	0	0.000563296	0	Bacteria	Bacteria unclassified	Bacteria unclassified
Otu1858	2	0	0.000563296	0	Bacteria	Bacteria unclassified	Bacteria unclassified
Otu1862	2	0	0.000563296	0	Bacteria	Bacteria unclassified	Bacteria unclassified
Otu1864	2	0	0.000563296	0	Bacteria	Bacteria unclassified	Bacteria unclassified
Otu1867	2	0	0.000563296	0	Bacteria	Bacteria unclassified	Bacteria unclassified
Otu1875	2	0	0.000563296	0	Bacteria	Bacteria unclassified	Bacteria unclassified
Otu1877	2	0	0.000563296	0	Bacteria	Bacteria unclassified	Bacteria unclassified
Otu1886	2	0	0.000563296	0	Bacteria	Bacteria unclassified	Bacteria unclassified
Otu1892	2	0	0.000563296	0	Bacteria	Bacteria unclassified	Bacteria unclassified
Otu1907	2	0	0.000563296	0	Bacteria	Bacteria unclassified	Bacteria unclassified
Otu1665	0	2	0	0.000768805	Bacteria	Bacteroidetes	Cytophagales unclassified
Otu1771	0	2	0	0.000768805	Bacteria	Bacteroidetes	Bacteroidetes unclassified
Otu1626	2	0	0.000563296	0	Bacteria	Bacteroidetes	Chitinophagaceae
Otu1634	2	0	0.000563296	0	Bacteria	Bacteroidetes	Marinilabiaceae
Otu1635	2	0	0.000563296	0	Bacteria	Bacteroidetes	Bacteroidetes VC2.1 Bac22 unclassified
Otu1639	2	0	0.000563296	0	Bacteria	Bacteroidetes	Sphingobacteriales unclassified
Otu1641	2	0	0.000563296	0	Bacteria	Bacteroidetes	Saprospiraceae
Otu1643	2	0	0.000563296	0	Bacteria	Bacteroidetes	Sphingobacteriales unclassified
Otu1651	2	0	0.000563296	0	Bacteria	Bacteroidetes	Flavobacteriaceae
Otu1653	2	0	0.000563296	0	Bacteria	Bacteroidetes	Chitinophagaceae
Otu1654	2	0	0.000563296	0	Bacteria	Bacteroidetes	Bacteroidetes BD2-2 unclassified
Otu1668	2	0	0.000563296	0	Bacteria	Bacteroidetes	Flavobacteriaceae
Otu1673	2	0	0.000563296	0	Bacteria	Bacteroidetes	Chitinophagaceae
Otu1772	2	0	0.000563296	0	Bacteria	Bacteroidetes	Chitinophagaceae
Otu1790	2	0	0.000563296	0	Bacteria	Bacteroidetes	PHOS-HE51
Otu1773	2	0	0.000563296	0	Bacteria	Candidate division OP3	Candidate division OP3 unclassified
Otu1783	2	0	0.000563296	0	Bacteria	Candidate division OP3	Candidate division OP3 unclassified
Otu1784	2	0	0.000563296	0	Bacteria	Candidate division OP3	Candidate division OP3 unclassified
Otu1785	2	0	0.000563296	0	Bacteria	Candidate division OP3	Candidate division OP3 unclassified
Otu1787	0	2	0	0.000768805	Bacteria	Chlamydiae	Parachlamydiaceae
Otu1788	0	2	0	0.000768805	Bacteria	Chlamydiae	Chlamydiales unclassified
Otu1705	2	0	0.000563296	0	Bacteria	Chlorobi	Ignavibacteriales unclassified
Otu1782	0	2	0	0.000768805	Bacteria	Chloroflexi	Anaerolineaceae
Otu1831	0	2	0	0.000768805	Bacteria	Chloroflexi	Anaerolineaceae
Otu1832	0	2	0	0.000768805	Bacteria	Chloroflexi	Anaerolineaceae
Otu1835	0	2	0	0.000768805	Bacteria	Chloroflexi	Anaerolineaceae
Otu1837	0	2	0	0.000768805	Bacteria	Chloroflexi	KD4-96 unclassified
Otu1899	0	2	0	0.000768805	Bacteria	Chloroflexi	Anaerolineaceae
Otu1900	0	2	0	0.000768805	Bacteria	Chloroflexi	Chloroflexi unclassified
Otu1905	0	2	0	0.000768805	Bacteria	Chloroflexi	Anaerolineaceae
Otu1830	2	0	0.000563296	0	Bacteria	Chloroflexi	KD4-96 unclassified
Otu1836	2	0	0.000563296	0	Bacteria	Chloroflexi	KD4-96 unclassified
Otu1839	2	0	0.000563296	0	Bacteria	Chloroflexi	JG30-KF-CM66 unclassified
Otu1898	2	0	0.000563296	0	Bacteria	Chloroflexi	Roseiflexaceae
Otu1902	2	0	0.000563296	0	Bacteria	Chloroflexi	SHA-26 unclassified
Otu1911	2	0	0.000563296	0	Bacteria	Chloroflexi	Anaerolineaceae
Otu1912	2	0	0.000563296	0	Bacteria	Chloroflexi	Caldilineaceae
Otu1913	2	0	0.000563296	0	Bacteria	Chloroflexi	JG30-KF-CM66 unclassified
Otu1915	2	0	0.000563296	0	Bacteria	Chloroflexi	KD4-96 unclassified
Otu1918	2	0	0.000563296	0	Bacteria	Chloroflexi	JG30-KF-CM66 unclassified
Otu1919	2	0	0.000563296	0	Bacteria	Chloroflexi	SL56 marine group unclassified
Otu1920	2	0	0.000563296	0	Bacteria	Chloroflexi	Anaerolineaceae
Otu1921	2	0	0.000563296	0	Bacteria	Chloroflexi	Gitt-GS-136 unclassified
Otu1712	2	0	0.000563296	0	Bacteria	Deinococcus-Thermus	KD3-62 unclassified
Otu1662	2	0	0.000563296	0	Bacteria	Elusimicrobia	Lineage IV unclassified
Otu1655	0	2	0	0.000768805	Bacteria	Firmicutes	Lachnospiraceae
Otu1914	0	2	0	0.000768805	Bacteria	Firmicutes	Lachnospiraceae
Otu1625	2	0	0.000563296	0	Bacteria	Firmicutes	Family XIII
Otu1670	2	0	0.000563296	0	Bacteria	Firmicutes	Family XIII
Otu1672	2	0	0.000563296	0	Bacteria	Firmicutes	Ruminococcaceae
Otu1758	2	0	0.000563296	0	Bacteria	Gemmatimonadetes	Gemmatimonadaceae
Otu1759	2	0	0.000563296	0	Bacteria	Gemmatimonadetes	Gemmatimonadetes unclassified
Otu1760	2	0	0.000563296	0	Bacteria	Gemmatimonadetes	Gemmatimonadaceae
Otu1689	2	0	0.000563296	0	Bacteria	Gracilibacteria	Gracilibacteria unclassified
Otu1690	2	0	0.000563296	0	Bacteria	Gracilibacteria	Gracilibacteria unclassified
Otu1720	2	0	0.000563296	0	Bacteria	Latescibacteria	Latescibacteria unclassified
Otu1734	0	2	0	0.000768805	Bacteria	Lentisphaerae	WCHB1-41 unclassified
Otu1735	0	2	0	0.000768805	Bacteria	Lentisphaerae	WCHB1-41 unclassified
Otu1709	0	2	0	0.000768805	Bacteria	Microgenomates	Microgenomates unclassified
Otu1710	0	2	0	0.000768805	Bacteria	Microgenomates	Microgenomates unclassified
Otu1711	0	2	0	0.000768805	Bacteria	Microgenomates	Microgenomates unclassified
Otu1708	2	0	0.000563296	0	Bacteria	Microgenomates	Microgenomates unclassified
Otu1716	2	0	0.000563296	0	Bacteria	Microgenomates	Microgenomates unclassified
Otu1725	2	0	0.000563296	0	Bacteria	Microgenomates	Microgenomates unclassified
Otu1726	2	0	0.000563296	0	Bacteria	Microgenomates	Microgenomates unclassified
Otu1820	2	0	0.000563296	0	Bacteria	Nitrospirae	Nitrospiraceae
Otu1821	2	0	0.000563296	0	Bacteria	Nitrospirae	4-29
Otu1825	2	0	0.000563296	0	Bacteria	Nitrospirae	Nitrospiraceae
Otu1826	2	0	0.000563296	0	Bacteria	Nitrospirae	4-29
Otu1805	0	2	0	0.000768805	Bacteria	Parcubacteria	Parcubacteria unclassified
Otu1620	2	0	0.000563296	0	Bacteria	Parcubacteria	Parcubacteria unclassified
Otu1740	2	0	0.000563296	0	Bacteria	Parcubacteria	Parcubacteria unclassified
Otu1741	2	0	0.000563296	0	Bacteria	Parcubacteria	Parcubacteria unclassified
Otu1746	2	0	0.000563296	0	Bacteria	Parcubacteria	Parcubacteria unclassified
Otu1747	2	0	0.000563296	0	Bacteria	Parcubacteria	Parcubacteria unclassified
Otu1748	2	0	0.000563296	0	Bacteria	Parcubacteria	Parcubacteria unclassified
Otu1752	2	0	0.000563296	0	Bacteria	Parcubacteria	Parcubacteria unclassified
Otu1753	2	0	0.000563296	0	Bacteria	Parcubacteria	Parcubacteria unclassified
Otu1755	2	0	0.000563296	0	Bacteria	Parcubacteria	Parcubacteria unclassified
Otu1757	2	0	0.000563296	0	Bacteria	Parcubacteria	Parcubacteria unclassified
Otu1774	2	0	0.000563296	0	Bacteria	Parcubacteria	Parcubacteria unclassified
Otu1791	2	0	0.000563296	0	Bacteria	Parcubacteria	Parcubacteria unclassified
Otu1793	2	0	0.000563296	0	Bacteria	Parcubacteria	Parcubacteria unclassified
Otu1798	2	0	0.000563296	0	Bacteria	Parcubacteria	Parcubacteria unclassified
Otu1799	2	0	0.000563296	0	Bacteria	Parcubacteria	Parcubacteria unclassified
Otu1800	2	0	0.000563296	0	Bacteria	Parcubacteria	Parcubacteria unclassified
Otu1801	2	0	0.000563296	0	Bacteria	Parcubacteria	Parcubacteria unclassified
Otu1802	2	0	0.000563296	0	Bacteria	Parcubacteria	Parcubacteria unclassified
Otu1803	2	0	0.000563296	0	Bacteria	Parcubacteria	Parcubacteria unclassified
Otu1804	2	0	0.000563296	0	Bacteria	Parcubacteria	Parcubacteria unclassified
Otu1676	0	2	0	0.000768805	Bacteria	Planctomycetes	Planctomycetaceae
Otu1677	0	2	0	0.000768805	Bacteria	Planctomycetes	Planctomycetaceae
Otu1678	0	2	0	0.000768805	Bacteria	Planctomycetes	Planctomycetaceae
Otu1679	0	2	0	0.000768805	Bacteria	Planctomycetes	Planctomycetaceae
Otu1692	0	2	0	0.000768805	Bacteria	Planctomycetes	Planctomycetaceae
Otu1683	2	0	0.000563296	0	Bacteria	Planctomycetes	Phycisphaeraceae
Otu1693	2	0	0.000563296	0	Bacteria	Planctomycetes	OM190 unclassified
Otu1696	2	0	0.000563296	0	Bacteria	Planctomycetes	Pla4 lineage unclassified
Otu1697	2	0	0.000563296	0	Bacteria	Planctomycetes	vadinHA49 unclassified
Otu1699	2	0	0.000563296	0	Bacteria	Planctomycetes	vadinHA49 unclassified
Otu1700	2	0	0.000563296	0	Bacteria	Planctomycetes	vadinHA49 unclassified
Otu1701	2	0	0.000563296	0	Bacteria	Planctomycetes	Planctomycetes unclassified
Otu1624	0	2	0	0.000768805	Bacteria	Proteobacteria	Desulfobulbaceae
Otu1657	0	2	0	0.000768805	Bacteria	Proteobacteria	Desulfobulbaceae
Otu1658	0	2	0	0.000768805	Bacteria	Proteobacteria	Oxalobacteraceae
Otu1666	0	2	0	0.000768805	Bacteria	Proteobacteria	Desulfobulbaceae
Otu1667	0	2	0	0.000768805	Bacteria	Proteobacteria	Comamonadaceae
Otu1685	0	2	0	0.000768805	Bacteria	Proteobacteria	Deltaproteobacteria unclassified
Otu1686	0	2	0	0.000768805	Bacteria	Proteobacteria	Comamonadaceae
Otu1687	0	2	0	0.000768805	Bacteria	Proteobacteria	Desulfobulbaceae
Otu1691	0	2	0	0.000768805	Bacteria	Proteobacteria	Desulfobulbaceae
Otu1694	0	2	0	0.000768805	Bacteria	Proteobacteria	Desulfobulbaceae
Otu1706	0	2	0	0.000768805	Bacteria	Proteobacteria	Rhodospirillaceae
Otu1731	0	2	0	0.000768805	Bacteria	Proteobacteria	Deltaproteobacteria unclassified
Otu1732	0	2	0	0.000768805	Bacteria	Proteobacteria	Desulfobulbaceae
Otu1733	0	2	0	0.000768805	Bacteria	Proteobacteria	Sphingomonadales unclassified
Otu1738	0	2	0	0.000768805	Bacteria	Proteobacteria	Gammaproteobacteria unclassified
Otu1763	0	2	0	0.000768805	Bacteria	Proteobacteria	Xanthomonadaceae
Otu1767	0	2	0	0.000768805	Bacteria	Proteobacteria	Legionellaceae
Otu1779	0	2	0	0.000768805	Bacteria	Proteobacteria	Legionellaceae
Otu1780	0	2	0	0.000768805	Bacteria	Proteobacteria	Proteobacteria unclassified
Otu1781	0	2	0	0.000768805	Bacteria	Proteobacteria	Sphingomonadaceae
Otu1789	0	2	0	0.000768805	Bacteria	Proteobacteria	Rhodospirillaceae
Otu1619	2	0	0.000563296	0	Bacteria	Proteobacteria	Burkholderiaceae
Otu1622	2	0	0.000563296	0	Bacteria	Proteobacteria	Proteobacteria unclassified
Otu1623	2	0	0.000563296	0	Bacteria	Proteobacteria	SC-I-84 unclassified
Otu1629	2	0	0.000563296	0	Bacteria	Proteobacteria	Deltaproteobacteria unclassified
Otu1630	2	0	0.000563296	0	Bacteria	Proteobacteria	Sphingomonadaceae
Otu1636	2	0	0.000563296	0	Bacteria	Proteobacteria	SAR324 clade unclassified
Otu1637	2	0	0.000563296	0	Bacteria	Proteobacteria	Deltaproteobacteria unclassified
Otu1638	2	0	0.000563296	0	Bacteria	Proteobacteria	Bdellovibrionaceae
Otu1640	2	0	0.000563296	0	Bacteria	Proteobacteria	Comamonadaceae
Otu1646	2	0	0.000563296	0	Bacteria	Proteobacteria	Comamonadaceae
Otu1647	2	0	0.000563296	0	Bacteria	Proteobacteria	Betaproteobacteria unclassified
Otu1649	2	0	0.000563296	0	Bacteria	Proteobacteria	Hydrogenophilaceae
Otu1650	2	0	0.000563296	0	Bacteria	Proteobacteria	KD3-10
Otu1656	2	0	0.000563296	0	Bacteria	Proteobacteria	Sphingomonadaceae
Otu1664	2	0	0.000563296	0	Bacteria	Proteobacteria	Oxalobacteraceae
Otu1669	2	0	0.000563296	0	Bacteria	Proteobacteria	Caulobacteraceae
Otu1671	2	0	0.000563296	0	Bacteria	Proteobacteria	Hyphomicrobiaceae
Otu1675	2	0	0.000563296	0	Bacteria	Proteobacteria	Coxiellaceae
Otu1688	2	0	0.000563296	0	Bacteria	Proteobacteria	Proteobacteria unclassified
Otu1695	2	0	0.000563296	0	Bacteria	Proteobacteria	Myxococcales unclassified
Otu1702	2	0	0.000563296	0	Bacteria	Proteobacteria	Comamonadaceae
Otu1703	2	0	0.000563296	0	Bacteria	Proteobacteria	Syntrophaceae
Otu1704	2	0	0.000563296	0	Bacteria	Proteobacteria	SC-I-84 unclassified
Otu1724	2	0	0.000563296	0	Bacteria	Proteobacteria	Sh765B-TzT-29 unclassified
Otu1742	2	0	0.000563296	0	Bacteria	Proteobacteria	Comamonadaceae
Otu1743	2	0	0.000563296	0	Bacteria	Proteobacteria	Gammaproteobacteria unclassified
Otu1744	2	0	0.000563296	0	Bacteria	Proteobacteria	mle1-27
Otu1745	2	0	0.000563296	0	Bacteria	Proteobacteria	Sandaracinaceae
Otu1750	2	0	0.000563296	0	Bacteria	Proteobacteria	Gammaproteobacteria unclassified
Otu1751	2	0	0.000563296	0	Bacteria	Proteobacteria	Hyphomicrobiaceae
Otu1754	2	0	0.000563296	0	Bacteria	Proteobacteria	Rhizobiales unclassified
Otu1756	2	0	0.000563296	0	Bacteria	Proteobacteria	Cystobacteraceae
Otu1761	2	0	0.000563296	0	Bacteria	Proteobacteria	Proteobacteria unclassified
Otu1762	2	0	0.000563296	0	Bacteria	Proteobacteria	27F-1492R
Otu1769	2	0	0.000563296	0	Bacteria	Proteobacteria	Rhodobacteraceae
Otu1775	2	0	0.000563296	0	Bacteria	Proteobacteria	Cystobacteraceae
Otu1776	2	0	0.000563296	0	Bacteria	Proteobacteria	Legionellales unclassified
Otu1792	2	0	0.000563296	0	Bacteria	Proteobacteria	Rhizobiales unclassified
Otu1794	2	0	0.000563296	0	Bacteria	Proteobacteria	EC3 unclassified
Otu1795	2	0	0.000563296	0	Bacteria	Proteobacteria	P3OB-42
Otu1796	2	0	0.000563296	0	Bacteria	Proteobacteria	Coxiellaceae
Otu1797	2	0	0.000563296	0	Bacteria	Proteobacteria	KI89A clade unclassified
Otu1813	2	0	0.000563296	0	Bacteria	Proteobacteria	Betaproteobacteria unclassified
Otu1816	2	0	0.000563296	0	Bacteria	Proteobacteria	Proteobacteria unclassified
Otu1841	2	0	0.000563296	0	Bacteria	Proteobacteria	Proteobacteria unclassified
Otu1844	2	0	0.000563296	0	Bacteria	Proteobacteria	Acetobacteraceae
Otu1846	2	0	0.000563296	0	Bacteria	Proteobacteria	GR-WP33-30 unclassified
Otu1884	2	0	0.000563296	0	Bacteria	Proteobacteria	Acetobacteraceae
Otu1895	2	0	0.000563296	0	Bacteria	Proteobacteria	Halieaceae
Otu1896	2	0	0.000563296	0	Bacteria	Proteobacteria	Xanthomonadales Incertae Sedis
Otu1897	2	0	0.000563296	0	Bacteria	Proteobacteria	B1-7BS unclassified
Otu1901	2	0	0.000563296	0	Bacteria	Proteobacteria	Hyphomonadaceae
Otu1903	2	0	0.000563296	0	Bacteria	Proteobacteria	Sphingomonadaceae
Otu1904	2	0	0.000563296	0	Bacteria	Proteobacteria	Gammaproteobacteria unclassified
Otu1906	2	0	0.000563296	0	Bacteria	Proteobacteria	Haliangiaceae
Otu1908	2	0	0.000563296	0	Bacteria	Proteobacteria	Polyangiaceae
Otu1909	2	0	0.000563296	0	Bacteria	Proteobacteria	Proteobacteria unclassified
Otu1910	2	0	0.000563296	0	Bacteria	Proteobacteria	Acetobacteraceae
Otu1916	2	0	0.000563296	0	Bacteria	Proteobacteria	Legionellaceae
Otu1917	2	0	0.000563296	0	Bacteria	Proteobacteria	Bdellovibrionaceae
Otu1922	2	0	0.000563296	0	Bacteria	Proteobacteria	Proteobacteria unclassified
Otu1926	2	0	0.000563296	0	Bacteria	Proteobacteria	MNG7
Otu1718	2	0	0.000563296	0	Bacteria	Saccharibacteria	Saccharibacteria unclassified
Otu1719	2	0	0.000563296	0	Bacteria	Saccharibacteria	Saccharibacteria unclassified
Otu1730	2	0	0.000563296	0	Bacteria	Spirochaetae	Leptospiraceae
Otu1729	2	0	0.000563296	0	Bacteria	TA06	TA06 unclassified
Otu1727	0	2	0	0.000768805	Bacteria	TM6	TM6 unclassified
Otu1728	0	2	0	0.000768805	Bacteria	TM6	TM6 unclassified
Otu1777	2	0	0.000563296	0	Bacteria	Verrucomicrobia	OPB35 soil group unclassified
Otu1778	2	0	0.000563296	0	Bacteria	Verrucomicrobia	Opitutaceae
Otu1721	2	0	0.000563296	0	Bacteria	WCHB1-60	WCHB1-60 unclassified
Otu1722	2	0	0.000563296	0	Bacteria	WCHB1-60	WCHB1-60 unclassified
Otu1713	2	0	0.000563296	0	Bacteria	WD272	WD272 unclassified
Otu1714	2	0	0.000563296	0	Bacteria	WD272	WD272 unclassified
Otu2246	0	1	0	0.000384402	Bacteria	Acidobacteria	Subgroup 6 unclassified
Otu2269	0	1	0	0.000384402	Bacteria	Acidobacteria	Subgroup 6 unclassified
Otu2273	0	1	0	0.000384402	Bacteria	Acidobacteria	Subgroup 6 unclassified
Otu2277	0	1	0	0.000384402	Bacteria	Acidobacteria	Subgroup 6 unclassified
Otu2310	0	1	0	0.000384402	Bacteria	Acidobacteria	Subgroup 6 unclassified
Otu2377	0	1	0	0.000384402	Bacteria	Acidobacteria	Subgroup 6 unclassified
Otu2382	0	1	0	0.000384402	Bacteria	Acidobacteria	Subgroup 6 unclassified
Otu2389	0	1	0	0.000384402	Bacteria	Acidobacteria	Subgroup 7 unclassified
Otu2397	0	1	0	0.000384402	Bacteria	Acidobacteria	Subgroup 6 unclassified
Otu2237	1	0	0.000281648	0	Bacteria	Acidobacteria	Subgroup 7 unclassified
Otu2242	1	0	0.000281648	0	Bacteria	Acidobacteria	ABS-19
Otu2243	1	0	0.000281648	0	Bacteria	Acidobacteria	Subgroup 6 unclassified
Otu2264	1	0	0.000281648	0	Bacteria	Acidobacteria	Holophagaceae
Otu2267	1	0	0.000281648	0	Bacteria	Acidobacteria	Holophagaceae
Otu2309	1	0	0.000281648	0	Bacteria	Acidobacteria	Subgroup 6 unclassified
Otu2387	1	0	0.000281648	0	Bacteria	Acidobacteria	Subgroup 6 unclassified
Otu2405	1	0	0.000281648	0	Bacteria	Acidobacteria	Acidobacteriaceae
Otu1940	0	1	0	0.000384402	Bacteria	Actinobacteria	Micrococcales unclassified
Otu1942	0	1	0	0.000384402	Bacteria	Actinobacteria	Actinobacteria unclassified
Otu1944	0	1	0	0.000384402	Bacteria	Actinobacteria	Corynebacteriaceae
Otu1954	0	1	0	0.000384402	Bacteria	Actinobacteria	Cellulomonadaceae
Otu1957	0	1	0	0.000384402	Bacteria	Actinobacteria	Propionibacteriaceae
Otu1966	0	1	0	0.000384402	Bacteria	Actinobacteria	Demequinaceae
Otu1977	0	1	0	0.000384402	Bacteria	Actinobacteria	Kineosporiaceae
Otu1980	0	1	0	0.000384402	Bacteria	Actinobacteria	Dermabacteraceae
Otu1988	0	1	0	0.000384402	Bacteria	Actinobacteria	OPB41 unclassified
Otu2026	0	1	0	0.000384402	Bacteria	Actinobacteria	Demequinaceae
Otu2028	0	1	0	0.000384402	Bacteria	Actinobacteria	Actinobacteria unclassified
Otu2029	0	1	0	0.000384402	Bacteria	Actinobacteria	Thermoleophilia unclassified
Otu2031	0	1	0	0.000384402	Bacteria	Actinobacteria	Solirubrobacteraceae
Otu2060	0	1	0	0.000384402	Bacteria	Actinobacteria	Gaiellales unclassified
Otu2061	0	1	0	0.000384402	Bacteria	Actinobacteria	Bifidobacteriaceae
Otu2421	0	1	0	0.000384402	Bacteria	Actinobacteria	Demequinaceae
Otu2456	0	1	0	0.000384402	Bacteria	Actinobacteria	Actinobacteria unclassified
Otu2476	0	1	0	0.000384402	Bacteria	Actinobacteria	Microbacteriaceae
Otu2479	0	1	0	0.000384402	Bacteria	Actinobacteria	Demequinaceae
Otu2493	0	1	0	0.000384402	Bacteria	Actinobacteria	Geodermatophilaceae
Otu2495	0	1	0	0.000384402	Bacteria	Actinobacteria	Actinobacteria unclassified
Otu2501	0	1	0	0.000384402	Bacteria	Actinobacteria	Micrococcales unclassified
Otu2506	0	1	0	0.000384402	Bacteria	Actinobacteria	Demequinaceae
Otu2512	0	1	0	0.000384402	Bacteria	Actinobacteria	Micrococcales unclassified
Otu1933	1	0	0.000281648	0	Bacteria	Actinobacteria	Gaiellaceae
Otu2022	1	0	0.000281648	0	Bacteria	Actinobacteria	Gaiellaceae
Otu2053	1	0	0.000281648	0	Bacteria	Actinobacteria	MB-A2-108 unclassified
Otu2064	1	0	0.000281648	0	Bacteria	Actinobacteria	Gaiellales unclassified
Otu2068	1	0	0.000281648	0	Bacteria	Actinobacteria	Solirubrobacterales unclassified
Otu2434	1	0	0.000281648	0	Bacteria	Actinobacteria	Actinobacteria unclassified
Otu2445	1	0	0.000281648	0	Bacteria	Actinobacteria	Gaiellales unclassified
Otu2453	1	0	0.000281648	0	Bacteria	Actinobacteria	Actinobacteria unclassified
Otu2455	1	0	0.000281648	0	Bacteria	Actinobacteria	Acidimicrobiaceae
Otu2458	1	0	0.000281648	0	Bacteria	Actinobacteria	Gaiellales unclassified
Otu2459	1	0	0.000281648	0	Bacteria	Actinobacteria	OM1 clade
Otu2467	1	0	0.000281648	0	Bacteria	Actinobacteria	Acidimicrobiales Incertae Sedis
Otu2483	1	0	0.000281648	0	Bacteria	Actinobacteria	MB-A2-108 unclassified
Otu2487	1	0	0.000281648	0	Bacteria	Actinobacteria	Actinobacteria unclassified
Otu2492	1	0	0.000281648	0	Bacteria	Actinobacteria	Microbacteriaceae
Otu2499	1	0	0.000281648	0	Bacteria	Actinobacteria	Intrasporangiaceae
Otu2503	1	0	0.000281648	0	Bacteria	Actinobacteria	Microbacteriaceae
Otu2563	1	0	0.000281648	0	Bacteria	Actinobacteria	Cryptosporangiaceae
Otu2567	1	0	0.000281648	0	Bacteria	Actinobacteria	Gaiellaceae
Otu2597	1	0	0.000281648	0	Bacteria	Actinobacteria	Micrococcaceae
Otu2598	1	0	0.000281648	0	Bacteria	Actinobacteria	Acidimicrobiales unclassified
Otu2600	1	0	0.000281648	0	Bacteria	Actinobacteria	Actinobacteria unclassified
Otu2601	1	0	0.000281648	0	Bacteria	Actinobacteria	Microbacteriaceae
Otu2210	1	0	0.000281648	0	Bacteria	Aminicenantes	Aminicenantes unclassified
Otu2212	1	0	0.000281648	0	Bacteria	Aminicenantes	Aminicenantes unclassified
Otu2234	1	0	0.000281648	0	Bacteria	Aminicenantes	Aminicenantes unclassified
Otu2160	0	1	0	0.000384402	Bacteria	Armatimonadetes	Armatimonadetes unclassified
Otu1974	1	0	0.000281648	0	Bacteria	Armatimonadetes	Armatimonadetes unclassified
Otu2164	0	1	0	0.000384402	Bacteria	Atribacteria	Atribacteria unclassified
Otu2175	1	0	0.000281648	0	Bacteria	Atribacteria	Atribacteria unclassified
Otu2074	0	1	0	0.000384402	Bacteria	Bacteria unclassified	Bacteria unclassified
Otu2094	0	1	0	0.000384402	Bacteria	Bacteria unclassified	Bacteria unclassified
Otu2096	0	1	0	0.000384402	Bacteria	Bacteria unclassified	Bacteria unclassified
Otu2098	0	1	0	0.000384402	Bacteria	Bacteria unclassified	Bacteria unclassified
Otu2100	0	1	0	0.000384402	Bacteria	Bacteria unclassified	Bacteria unclassified
Otu2105	0	1	0	0.000384402	Bacteria	Bacteria unclassified	Bacteria unclassified
Otu2110	0	1	0	0.000384402	Bacteria	Bacteria unclassified	Bacteria unclassified
Otu2112	0	1	0	0.000384402	Bacteria	Bacteria unclassified	Bacteria unclassified
Otu2144	0	1	0	0.000384402	Bacteria	Bacteria unclassified	Bacteria unclassified
Otu2145	0	1	0	0.000384402	Bacteria	Bacteria unclassified	Bacteria unclassified
Otu2161	0	1	0	0.000384402	Bacteria	Bacteria unclassified	Bacteria unclassified
Otu2166	0	1	0	0.000384402	Bacteria	Bacteria unclassified	Bacteria unclassified
Otu2186	0	1	0	0.000384402	Bacteria	Bacteria unclassified	Bacteria unclassified
Otu2190	0	1	0	0.000384402	Bacteria	Bacteria unclassified	Bacteria unclassified
Otu2191	0	1	0	0.000384402	Bacteria	Bacteria unclassified	Bacteria unclassified
Otu2195	0	1	0	0.000384402	Bacteria	Bacteria unclassified	Bacteria unclassified
Otu2196	0	1	0	0.000384402	Bacteria	Bacteria unclassified	Bacteria unclassified
Otu2197	0	1	0	0.000384402	Bacteria	Bacteria unclassified	Bacteria unclassified
Otu2198	0	1	0	0.000384402	Bacteria	Bacteria unclassified	Bacteria unclassified
Otu2199	0	1	0	0.000384402	Bacteria	Bacteria unclassified	Bacteria unclassified
Otu2203	0	1	0	0.000384402	Bacteria	Bacteria unclassified	Bacteria unclassified
Otu2205	0	1	0	0.000384402	Bacteria	Bacteria unclassified	Bacteria unclassified
Otu2209	0	1	0	0.000384402	Bacteria	Bacteria unclassified	Bacteria unclassified
Otu2211	0	1	0	0.000384402	Bacteria	Bacteria unclassified	Bacteria unclassified
Otu2213	0	1	0	0.000384402	Bacteria	Bacteria unclassified	Bacteria unclassified
Otu2215	0	1	0	0.000384402	Bacteria	Bacteria unclassified	Bacteria unclassified
Otu2216	0	1	0	0.000384402	Bacteria	Bacteria unclassified	Bacteria unclassified
Otu2217	0	1	0	0.000384402	Bacteria	Bacteria unclassified	Bacteria unclassified
Otu2224	0	1	0	0.000384402	Bacteria	Bacteria unclassified	Bacteria unclassified
Otu2229	0	1	0	0.000384402	Bacteria	Bacteria unclassified	Bacteria unclassified
Otu2231	0	1	0	0.000384402	Bacteria	Bacteria unclassified	Bacteria unclassified
Otu2232	0	1	0	0.000384402	Bacteria	Bacteria unclassified	Bacteria unclassified
Otu2233	0	1	0	0.000384402	Bacteria	Bacteria unclassified	Bacteria unclassified
Otu2478	0	1	0	0.000384402	Bacteria	Bacteria unclassified	Bacteria unclassified
Otu1927	1	0	0.000281648	0	Bacteria	Bacteria unclassified	Bacteria unclassified
Otu1955	1	0	0.000281648	0	Bacteria	Bacteria unclassified	Bacteria unclassified
Otu1968	1	0	0.000281648	0	Bacteria	Bacteria unclassified	Bacteria unclassified
Otu1971	1	0	0.000281648	0	Bacteria	Bacteria unclassified	Bacteria unclassified
Otu1992	1	0	0.000281648	0	Bacteria	Bacteria unclassified	Bacteria unclassified
Otu1996	1	0	0.000281648	0	Bacteria	Bacteria unclassified	Bacteria unclassified
Otu2000	1	0	0.000281648	0	Bacteria	Bacteria unclassified	Bacteria unclassified
Otu2023	1	0	0.000281648	0	Bacteria	Bacteria unclassified	Bacteria unclassified
Otu2038	1	0	0.000281648	0	Bacteria	Bacteria unclassified	Bacteria unclassified
Otu2055	1	0	0.000281648	0	Bacteria	Bacteria unclassified	Bacteria unclassified
Otu2063	1	0	0.000281648	0	Bacteria	Bacteria unclassified	Bacteria unclassified
Otu2070	1	0	0.000281648	0	Bacteria	Bacteria unclassified	Bacteria unclassified
Otu2071	1	0	0.000281648	0	Bacteria	Bacteria unclassified	Bacteria unclassified
Otu2075	1	0	0.000281648	0	Bacteria	Bacteria unclassified	Bacteria unclassified
Otu2077	1	0	0.000281648	0	Bacteria	Bacteria unclassified	Bacteria unclassified
Otu2078	1	0	0.000281648	0	Bacteria	Bacteria unclassified	Bacteria unclassified
Otu2079	1	0	0.000281648	0	Bacteria	Bacteria unclassified	Bacteria unclassified
Otu2080	1	0	0.000281648	0	Bacteria	Bacteria unclassified	Bacteria unclassified
Otu2081	1	0	0.000281648	0	Bacteria	Bacteria unclassified	Bacteria unclassified
Otu2082	1	0	0.000281648	0	Bacteria	Bacteria unclassified	Bacteria unclassified
Otu2085	1	0	0.000281648	0	Bacteria	Bacteria unclassified	Bacteria unclassified
Otu2087	1	0	0.000281648	0	Bacteria	Bacteria unclassified	Bacteria unclassified
Otu2088	1	0	0.000281648	0	Bacteria	Bacteria unclassified	Bacteria unclassified
Otu2093	1	0	0.000281648	0	Bacteria	Bacteria unclassified	Bacteria unclassified
Otu2101	1	0	0.000281648	0	Bacteria	Bacteria unclassified	Bacteria unclassified
Otu2104	1	0	0.000281648	0	Bacteria	Bacteria unclassified	Bacteria unclassified
Otu2135	1	0	0.000281648	0	Bacteria	Bacteria unclassified	Bacteria unclassified
Otu2138	1	0	0.000281648	0	Bacteria	Bacteria unclassified	Bacteria unclassified
Otu2139	1	0	0.000281648	0	Bacteria	Bacteria unclassified	Bacteria unclassified
Otu2155	1	0	0.000281648	0	Bacteria	Bacteria unclassified	Bacteria unclassified
Otu2156	1	0	0.000281648	0	Bacteria	Bacteria unclassified	Bacteria unclassified
Otu2158	1	0	0.000281648	0	Bacteria	Bacteria unclassified	Bacteria unclassified
Otu2159	1	0	0.000281648	0	Bacteria	Bacteria unclassified	Bacteria unclassified
Otu2165	1	0	0.000281648	0	Bacteria	Bacteria unclassified	Bacteria unclassified
Otu2167	1	0	0.000281648	0	Bacteria	Bacteria unclassified	Bacteria unclassified
Otu2168	1	0	0.000281648	0	Bacteria	Bacteria unclassified	Bacteria unclassified
Otu2169	1	0	0.000281648	0	Bacteria	Bacteria unclassified	Bacteria unclassified
Otu2170	1	0	0.000281648	0	Bacteria	Bacteria unclassified	Bacteria unclassified
Otu2173	1	0	0.000281648	0	Bacteria	Bacteria unclassified	Bacteria unclassified
Otu2174	1	0	0.000281648	0	Bacteria	Bacteria unclassified	Bacteria unclassified
Otu2176	1	0	0.000281648	0	Bacteria	Bacteria unclassified	Bacteria unclassified
Otu2187	1	0	0.000281648	0	Bacteria	Bacteria unclassified	Bacteria unclassified
Otu2188	1	0	0.000281648	0	Bacteria	Bacteria unclassified	Bacteria unclassified
Otu2189	1	0	0.000281648	0	Bacteria	Bacteria unclassified	Bacteria unclassified
Otu2206	1	0	0.000281648	0	Bacteria	Bacteria unclassified	Bacteria unclassified
Otu2208	1	0	0.000281648	0	Bacteria	Bacteria unclassified	Bacteria unclassified
Otu2228	1	0	0.000281648	0	Bacteria	Bacteria unclassified	Bacteria unclassified
Otu2236	1	0	0.000281648	0	Bacteria	Bacteria unclassified	Bacteria unclassified
Otu2426	1	0	0.000281648	0	Bacteria	Bacteria unclassified	Bacteria unclassified
Otu2429	1	0	0.000281648	0	Bacteria	Bacteria unclassified	Bacteria unclassified
Otu2433	1	0	0.000281648	0	Bacteria	Bacteria unclassified	Bacteria unclassified
Otu2440	1	0	0.000281648	0	Bacteria	Bacteria unclassified	Bacteria unclassified
Otu2441	1	0	0.000281648	0	Bacteria	Bacteria unclassified	Bacteria unclassified
Otu2442	1	0	0.000281648	0	Bacteria	Bacteria unclassified	Bacteria unclassified
Otu2447	1	0	0.000281648	0	Bacteria	Bacteria unclassified	Bacteria unclassified
Otu2448	1	0	0.000281648	0	Bacteria	Bacteria unclassified	Bacteria unclassified
Otu2460	1	0	0.000281648	0	Bacteria	Bacteria unclassified	Bacteria unclassified
Otu2462	1	0	0.000281648	0	Bacteria	Bacteria unclassified	Bacteria unclassified
Otu2498	1	0	0.000281648	0	Bacteria	Bacteria unclassified	Bacteria unclassified
Otu2505	1	0	0.000281648	0	Bacteria	Bacteria unclassified	Bacteria unclassified
Otu2507	1	0	0.000281648	0	Bacteria	Bacteria unclassified	Bacteria unclassified
Otu2511	1	0	0.000281648	0	Bacteria	Bacteria unclassified	Bacteria unclassified
Otu2580	1	0	0.000281648	0	Bacteria	Bacteria unclassified	Bacteria unclassified
Otu2517	0	1	0	0.000384402	Bacteria	Bacteroidetes	Chitinophagaceae
Otu2521	0	1	0	0.000384402	Bacteria	Bacteroidetes	Flavobacteriaceae
Otu2528	0	1	0	0.000384402	Bacteria	Bacteroidetes	Rikenellaceae
Otu2531	0	1	0	0.000384402	Bacteria	Bacteroidetes	Flavobacteriaceae
Otu2533	0	1	0	0.000384402	Bacteria	Bacteroidetes	Chitinophagaceae
Otu2535	0	1	0	0.000384402	Bacteria	Bacteroidetes	Chitinophagaceae
Otu2551	0	1	0	0.000384402	Bacteria	Bacteroidetes	Bacteroidaceae
Otu2554	0	1	0	0.000384402	Bacteria	Bacteroidetes	Chitinophagaceae
Otu2556	0	1	0	0.000384402	Bacteria	Bacteroidetes	Sphingobacteriaceae
Otu2558	0	1	0	0.000384402	Bacteria	Bacteroidetes	Cytophagia unclassified
Otu2602	0	1	0	0.000384402	Bacteria	Bacteroidetes	Porphyromonadaceae
Otu2258	1	0	0.000281648	0	Bacteria	Bacteroidetes	Cryomorphaceae
Otu2284	1	0	0.000281648	0	Bacteria	Bacteroidetes	Flavobacteriaceae
Otu2291	1	0	0.000281648	0	Bacteria	Bacteroidetes	NS9 marine group
Otu2292	1	0	0.000281648	0	Bacteria	Bacteroidetes	KD3-93
Otu2293	1	0	0.000281648	0	Bacteria	Bacteroidetes	Sphingobacteriaceae
Otu2294	1	0	0.000281648	0	Bacteria	Bacteroidetes	Flavobacteriaceae
Otu2295	1	0	0.000281648	0	Bacteria	Bacteroidetes	Bacteroidetes unclassified
Otu2296	1	0	0.000281648	0	Bacteria	Bacteroidetes	Flavobacteriaceae
Otu2302	1	0	0.000281648	0	Bacteria	Bacteroidetes	Saprospiraceae
Otu2303	1	0	0.000281648	0	Bacteria	Bacteroidetes	Cryomorphaceae
Otu2304	1	0	0.000281648	0	Bacteria	Bacteroidetes	Flavobacteriaceae
Otu2306	1	0	0.000281648	0	Bacteria	Bacteroidetes	Bacteroidetes unclassified
Otu2311	1	0	0.000281648	0	Bacteria	Bacteroidetes	Bacteroidetes unclassified
Otu2312	1	0	0.000281648	0	Bacteria	Bacteroidetes	Saprospiraceae
Otu2314	1	0	0.000281648	0	Bacteria	Bacteroidetes	Chitinophagaceae
Otu2315	1	0	0.000281648	0	Bacteria	Bacteroidetes	Bacteroidales unclassified
Otu2316	1	0	0.000281648	0	Bacteria	Bacteroidetes	Saprospiraceae
Otu2321	1	0	0.000281648	0	Bacteria	Bacteroidetes	Chitinophagaceae
Otu2515	1	0	0.000281648	0	Bacteria	Bacteroidetes	WCHB1-32 unclassified
Otu2537	1	0	0.000281648	0	Bacteria	Bacteroidetes	Flavobacteriaceae
Otu2539	1	0	0.000281648	0	Bacteria	Bacteroidetes	Cytophagaceae
Otu2541	1	0	0.000281648	0	Bacteria	Bacteroidetes	Flavobacteriaceae
Otu2542	1	0	0.000281648	0	Bacteria	Bacteroidetes	Bacteroidetes unclassified
Otu2543	1	0	0.000281648	0	Bacteria	Bacteroidetes	Sphingobacteriales unclassified
Otu2546	1	0	0.000281648	0	Bacteria	Bacteroidetes	Flavobacteriaceae
Otu2557	1	0	0.000281648	0	Bacteria	Bacteroidetes	Chitinophagaceae
Otu2584	1	0	0.000281648	0	Bacteria	Bacteroidetes	Bacteroidetes unclassified
Otu2587	1	0	0.000281648	0	Bacteria	Bacteroidetes	Cryomorphaceae
Otu1943	1	0	0.000281648	0	Bacteria	Candidate division OP3	Candidate division OP3 unclassified
Otu1951	1	0	0.000281648	0	Bacteria	Candidate division OP3	Candidate division OP3 unclassified
Otu2128	1	0	0.000281648	0	Bacteria	Candidate division SR1	Candidate division SR1 unclassified
Otu1932	0	1	0	0.000384402	Bacteria	Chlamydiae	Parachlamydiaceae
Otu1937	0	1	0	0.000384402	Bacteria	Chlamydiae	Chlamydiales unclassified
Otu1973	0	1	0	0.000384402	Bacteria	Chlamydiae	Parachlamydiaceae
Otu1983	0	1	0	0.000384402	Bacteria	Chlamydiae	Chlamydiales Incertae Sedis
Otu1987	0	1	0	0.000384402	Bacteria	Chlamydiae	Parachlamydiaceae
Otu1989	0	1	0	0.000384402	Bacteria	Chlamydiae	Chlamydiales unclassified
Otu1990	0	1	0	0.000384402	Bacteria	Chlamydiae	Parachlamydiaceae
Otu1975	1	0	0.000281648	0	Bacteria	Chlamydiae	Parachlamydiaceae
Otu1976	1	0	0.000281648	0	Bacteria	Chlamydiae	Chlamydiales unclassified
Otu1984	1	0	0.000281648	0	Bacteria	Chlamydiae	Chlamydiales unclassified
Otu1972	0	1	0	0.000384402	Bacteria	Chlorobi	OPB56
Otu1961	1	0	0.000281648	0	Bacteria	Chlorobi	BSV26
Otu1964	1	0	0.000281648	0	Bacteria	Chlorobi	BSV26
Otu1965	1	0	0.000281648	0	Bacteria	Chlorobi	BSV26
Otu1969	1	0	0.000281648	0	Bacteria	Chlorobi	BSV26
Otu2227	1	0	0.000281648	0	Bacteria	Chlorobi	OPB56
Otu2021	0	1	0	0.000384402	Bacteria	Chloroflexi	Anaerolineaceae
Otu2103	0	1	0	0.000384402	Bacteria	Chloroflexi	S085 unclassified
Otu2114	0	1	0	0.000384402	Bacteria	Chloroflexi	KD4-96 unclassified
Otu2115	0	1	0	0.000384402	Bacteria	Chloroflexi	KD4-96 unclassified
Otu2116	0	1	0	0.000384402	Bacteria	Chloroflexi	Anaerolineaceae
Otu2118	0	1	0	0.000384402	Bacteria	Chloroflexi	Anaerolineaceae
Otu2119	0	1	0	0.000384402	Bacteria	Chloroflexi	Anaerolineaceae
Otu2122	0	1	0	0.000384402	Bacteria	Chloroflexi	KD4-96 unclassified
Otu2123	0	1	0	0.000384402	Bacteria	Chloroflexi	Anaerolineaceae
Otu2125	0	1	0	0.000384402	Bacteria	Chloroflexi	Anaerolineaceae
Otu2126	0	1	0	0.000384402	Bacteria	Chloroflexi	Anaerolineaceae
Otu2129	0	1	0	0.000384402	Bacteria	Chloroflexi	Anaerolineaceae
Otu2133	0	1	0	0.000384402	Bacteria	Chloroflexi	TK10 unclassified
Otu2134	0	1	0	0.000384402	Bacteria	Chloroflexi	JG30-KF-CM66 unclassified
Otu2146	0	1	0	0.000384402	Bacteria	Chloroflexi	Anaerolineaceae
Otu2150	0	1	0	0.000384402	Bacteria	Chloroflexi	KD4-96 unclassified
Otu2154	0	1	0	0.000384402	Bacteria	Chloroflexi	KD4-96 unclassified
Otu1936	1	0	0.000281648	0	Bacteria	Chloroflexi	S085 unclassified
Otu1952	1	0	0.000281648	0	Bacteria	Chloroflexi	MSB-5B2 unclassified
Otu1958	1	0	0.000281648	0	Bacteria	Chloroflexi	S085 unclassified
Otu1986	1	0	0.000281648	0	Bacteria	Chloroflexi	Anaerolineaceae
Otu2062	1	0	0.000281648	0	Bacteria	Chloroflexi	P2-11E unclassified
Otu2072	1	0	0.000281648	0	Bacteria	Chloroflexi	Caldilineaceae
Otu2083	1	0	0.000281648	0	Bacteria	Chloroflexi	P2-11E unclassified
Otu2086	1	0	0.000281648	0	Bacteria	Chloroflexi	JG30-KF-CM45 unclassified
Otu2091	1	0	0.000281648	0	Bacteria	Chloroflexi	AKYG1722 unclassified
Otu2095	1	0	0.000281648	0	Bacteria	Chloroflexi	S085 unclassified
Otu2121	1	0	0.000281648	0	Bacteria	Chloroflexi	Anaerolineaceae
Otu2136	1	0	0.000281648	0	Bacteria	Chloroflexi	JG30-KF-CM45 unclassified
Otu2137	1	0	0.000281648	0	Bacteria	Chloroflexi	JG37-AG-4 unclassified
Otu2140	1	0	0.000281648	0	Bacteria	Chloroflexi	Chloroflexi unclassified
Otu2230	1	0	0.000281648	0	Bacteria	Chloroflexi	JG30-KF-CM66 unclassified
Otu2032	0	1	0	0.000384402	Bacteria	Cyanobacteria	FamilyII
Otu1994	1	0	0.000281648	0	Bacteria	Cyanobacteria	Cyanobacteria unclassified
Otu2002	1	0	0.000281648	0	Bacteria	Cyanobacteria	Obscuribacterales unclassified
Otu2097	0	1	0	0.000384402	Bacteria	Deinococcus-Thermus	Deinococcaceae
Otu2375	1	0	0.000281648	0	Bacteria	Elusimicrobia	Lineage IIc unclassified
Otu2379	1	0	0.000281648	0	Bacteria	Elusimicrobia	Lineage IV unclassified
Otu2381	1	0	0.000281648	0	Bacteria	Elusimicrobia	Lineage IV unclassified
Otu2384	1	0	0.000281648	0	Bacteria	Elusimicrobia	Lineage IIc unclassified
Otu2388	1	0	0.000281648	0	Bacteria	Elusimicrobia	Lineage IV unclassified
Otu2152	1	0	0.000281648	0	Bacteria	Fibrobacteres	Fibrobacterales unclassified
Otu2351	0	1	0	0.000384402	Bacteria	Firmicutes	Lachnospiraceae
Otu2370	0	1	0	0.000384402	Bacteria	Firmicutes	Veillonellaceae
Otu2342	1	0	0.000281648	0	Bacteria	Firmicutes	Peptococcaceae
Otu2398	1	0	0.000281648	0	Bacteria	Firmicutes	Leuconostocaceae
Otu2403	1	0	0.000281648	0	Bacteria	Firmicutes	Bacillales unclassified
Otu2409	1	0	0.000281648	0	Bacteria	Firmicutes	Bacillaceae
Otu2444	1	0	0.000281648	0	Bacteria	Gemmatimonadetes	Gemmatimonadaceae
Otu2452	1	0	0.000281648	0	Bacteria	Gemmatimonadetes	Gemmatimonadaceae
Otu2454	1	0	0.000281648	0	Bacteria	Gemmatimonadetes	Gemmatimonadaceae
Otu2457	1	0	0.000281648	0	Bacteria	Gemmatimonadetes	Gemmatimonadaceae
Otu2461	1	0	0.000281648	0	Bacteria	Gemmatimonadetes	Gemmatimonadetes unclassified
Otu2463	1	0	0.000281648	0	Bacteria	Gemmatimonadetes	Gemmatimonadaceae
Otu2464	1	0	0.000281648	0	Bacteria	Gemmatimonadetes	Gemmatimonadaceae
Otu2099	1	0	0.000281648	0	Bacteria	Gracilibacteria	Gracilibacteria unclassified
Otu2102	1	0	0.000281648	0	Bacteria	Gracilibacteria	Gracilibacteria unclassified
Otu2109	1	0	0.000281648	0	Bacteria	Gracilibacteria	Gracilibacteria unclassified
Otu2111	1	0	0.000281648	0	Bacteria	Gracilibacteria	Gracilibacteria unclassified
Otu2007	1	0	0.000281648	0	Bacteria	Hyd24-12	Hyd24-12 unclassified
Otu2084	1	0	0.000281648	0	Bacteria	Lentisphaerae	WCHB1-41 unclassified
Otu2113	1	0	0.000281648	0	Bacteria	Lentisphaerae	Lentisphaerae unclassified
Otu2019	1	0	0.000281648	0	Bacteria	Marinimicrobia	Marinimicrobia unclassified
Otu2214	0	1	0	0.000384402	Bacteria	Microgenomates	Microgenomates unclassified
Otu2076	1	0	0.000281648	0	Bacteria	Microgenomates	Microgenomates unclassified
Otu2089	1	0	0.000281648	0	Bacteria	Microgenomates	Microgenomates unclassified
Otu2090	1	0	0.000281648	0	Bacteria	Microgenomates	Microgenomates unclassified
Otu2092	1	0	0.000281648	0	Bacteria	Microgenomates	Microgenomates unclassified
Otu2149	1	0	0.000281648	0	Bacteria	Microgenomates	Microgenomates unclassified
Otu2534	0	1	0	0.000384402	Bacteria	Nitrospirae	Nitrospiraceae
Otu2518	1	0	0.000281648	0	Bacteria	Nitrospirae	4-29
Otu2523	1	0	0.000281648	0	Bacteria	Nitrospirae	Nitrospiraceae
Otu2525	1	0	0.000281648	0	Bacteria	Nitrospirae	Nitrospiraceae
Otu2527	1	0	0.000281648	0	Bacteria	Nitrospirae	Nitrospiraceae
Otu2532	1	0	0.000281648	0	Bacteria	Nitrospirae	4-29
Otu2536	1	0	0.000281648	0	Bacteria	Nitrospirae	Nitrospiraceae
Otu2544	1	0	0.000281648	0	Bacteria	Nitrospirae	Nitrospiraceae
Otu2549	1	0	0.000281648	0	Bacteria	Nitrospirae	Nitrospiraceae
Otu2555	1	0	0.000281648	0	Bacteria	Nitrospirae	Nitrospiraceae
Otu2582	1	0	0.000281648	0	Bacteria	Nitrospirae	Nitrospiraceae
Otu2585	1	0	0.000281648	0	Bacteria	Nitrospirae	4-29
Otu2590	1	0	0.000281648	0	Bacteria	Nitrospirae	Nitrospiraceae
Otu2591	1	0	0.000281648	0	Bacteria	Nitrospirae	Nitrospiraceae
Otu2592	1	0	0.000281648	0	Bacteria	Nitrospirae	Nitrospiraceae
Otu2593	1	0	0.000281648	0	Bacteria	Nitrospirae	Nitrospiraceae
Otu2595	1	0	0.000281648	0	Bacteria	Nitrospirae	4-29
Otu2010	0	1	0	0.000384402	Bacteria	Parcubacteria	Parcubacteria unclassified
Otu2484	0	1	0	0.000384402	Bacteria	Parcubacteria	Parcubacteria unclassified
Otu2485	0	1	0	0.000384402	Bacteria	Parcubacteria	Parcubacteria unclassified
Otu2594	0	1	0	0.000384402	Bacteria	Parcubacteria	Parcubacteria unclassified
Otu1993	1	0	0.000281648	0	Bacteria	Parcubacteria	Parcubacteria unclassified
Otu1999	1	0	0.000281648	0	Bacteria	Parcubacteria	Parcubacteria unclassified
Otu2003	1	0	0.000281648	0	Bacteria	Parcubacteria	Parcubacteria unclassified
Otu2004	1	0	0.000281648	0	Bacteria	Parcubacteria	Parcubacteria unclassified
Otu2005	1	0	0.000281648	0	Bacteria	Parcubacteria	Parcubacteria unclassified
Otu2006	1	0	0.000281648	0	Bacteria	Parcubacteria	Parcubacteria unclassified
Otu2009	1	0	0.000281648	0	Bacteria	Parcubacteria	Parcubacteria unclassified
Otu2013	1	0	0.000281648	0	Bacteria	Parcubacteria	Parcubacteria unclassified
Otu2017	1	0	0.000281648	0	Bacteria	Parcubacteria	Parcubacteria unclassified
Otu2018	1	0	0.000281648	0	Bacteria	Parcubacteria	Parcubacteria unclassified
Otu2024	1	0	0.000281648	0	Bacteria	Parcubacteria	Parcubacteria unclassified
Otu2025	1	0	0.000281648	0	Bacteria	Parcubacteria	Parcubacteria unclassified
Otu2027	1	0	0.000281648	0	Bacteria	Parcubacteria	Parcubacteria unclassified
Otu2469	1	0	0.000281648	0	Bacteria	Parcubacteria	Parcubacteria unclassified
Otu2470	1	0	0.000281648	0	Bacteria	Parcubacteria	Parcubacteria unclassified
Otu2472	1	0	0.000281648	0	Bacteria	Parcubacteria	Parcubacteria unclassified
Otu2473	1	0	0.000281648	0	Bacteria	Parcubacteria	Parcubacteria unclassified
Otu2475	1	0	0.000281648	0	Bacteria	Parcubacteria	Parcubacteria unclassified
Otu2477	1	0	0.000281648	0	Bacteria	Parcubacteria	Parcubacteria unclassified
Otu2480	1	0	0.000281648	0	Bacteria	Parcubacteria	Parcubacteria unclassified
Otu2481	1	0	0.000281648	0	Bacteria	Parcubacteria	Parcubacteria unclassified
Otu2482	1	0	0.000281648	0	Bacteria	Parcubacteria	Parcubacteria unclassified
Otu2486	1	0	0.000281648	0	Bacteria	Parcubacteria	Parcubacteria unclassified
Otu2488	1	0	0.000281648	0	Bacteria	Parcubacteria	Parcubacteria unclassified
Otu2489	1	0	0.000281648	0	Bacteria	Parcubacteria	Parcubacteria unclassified
Otu2497	1	0	0.000281648	0	Bacteria	Parcubacteria	Parcubacteria unclassified
Otu2500	1	0	0.000281648	0	Bacteria	Parcubacteria	Parcubacteria unclassified
Otu2510	1	0	0.000281648	0	Bacteria	Parcubacteria	Parcubacteria unclassified
Otu2200	0	1	0	0.000384402	Bacteria	Planctomycetes	Planctomycetaceae
Otu2201	0	1	0	0.000384402	Bacteria	Planctomycetes	Planctomycetaceae
Otu2202	0	1	0	0.000384402	Bacteria	Planctomycetes	Planctomycetaceae
Otu2204	0	1	0	0.000384402	Bacteria	Planctomycetes	Planctomycetaceae
Otu2219	0	1	0	0.000384402	Bacteria	Planctomycetes	Planctomycetaceae
Otu2162	1	0	0.000281648	0	Bacteria	Planctomycetes	Planctomycetaceae
Otu2163	1	0	0.000281648	0	Bacteria	Planctomycetes	Planctomycetaceae
Otu2171	1	0	0.000281648	0	Bacteria	Planctomycetes	Planctomycetaceae
Otu2172	1	0	0.000281648	0	Bacteria	Planctomycetes	Planctomycetaceae
Otu2192	1	0	0.000281648	0	Bacteria	Planctomycetes	Pla3 lineage unclassified
Otu2193	1	0	0.000281648	0	Bacteria	Planctomycetes	Planctomycetaceae
Otu2194	1	0	0.000281648	0	Bacteria	Planctomycetes	Planctomycetaceae
Otu2218	1	0	0.000281648	0	Bacteria	Planctomycetes	Planctomycetes unclassified
Otu2221	1	0	0.000281648	0	Bacteria	Planctomycetes	Planctomycetaceae
Otu2223	1	0	0.000281648	0	Bacteria	Planctomycetes	Planctomycetaceae
Otu2225	1	0	0.000281648	0	Bacteria	Planctomycetes	Planctomycetes unclassified
Otu2226	1	0	0.000281648	0	Bacteria	Planctomycetes	Planctomycetaceae
Otu1931	0	1	0	0.000384402	Bacteria	Proteobacteria	Betaproteobacteria unclassified
Otu1934	0	1	0	0.000384402	Bacteria	Proteobacteria	Desulfobulbaceae
Otu1935	0	1	0	0.000384402	Bacteria	Proteobacteria	Proteobacteria unclassified
Otu1938	0	1	0	0.000384402	Bacteria	Proteobacteria	Moraxellaceae
Otu1946	0	1	0	0.000384402	Bacteria	Proteobacteria	Proteobacteria unclassified
Otu1947	0	1	0	0.000384402	Bacteria	Proteobacteria	Pseudomonadaceae
Otu1948	0	1	0	0.000384402	Bacteria	Proteobacteria	Desulfobulbaceae
Otu1956	0	1	0	0.000384402	Bacteria	Proteobacteria	Neisseriaceae
Otu1962	0	1	0	0.000384402	Bacteria	Proteobacteria	Comamonadaceae
Otu1967	0	1	0	0.000384402	Bacteria	Proteobacteria	Legionellaceae
Otu1985	0	1	0	0.000384402	Bacteria	Proteobacteria	Proteobacteria unclassified
Otu1991	0	1	0	0.000384402	Bacteria	Proteobacteria	Rhodospirillales Incertae Sedis
Otu2034	0	1	0	0.000384402	Bacteria	Proteobacteria	Myxococcales unclassified
Otu2035	0	1	0	0.000384402	Bacteria	Proteobacteria	Sphingomonadales unclassified
Otu2049	0	1	0	0.000384402	Bacteria	Proteobacteria	Desulfobulbaceae
Otu2066	0	1	0	0.000384402	Bacteria	Proteobacteria	Desulfobulbaceae
Otu2178	0	1	0	0.000384402	Bacteria	Proteobacteria	Alphaproteobacteria unclassified
Otu2185	0	1	0	0.000384402	Bacteria	Proteobacteria	Legionellaceae
Otu2238	0	1	0	0.000384402	Bacteria	Proteobacteria	TRA3-20 unclassified
Otu2239	0	1	0	0.000384402	Bacteria	Proteobacteria	Sphingomonadaceae
Otu2240	0	1	0	0.000384402	Bacteria	Proteobacteria	Comamonadaceae
Otu2248	0	1	0	0.000384402	Bacteria	Proteobacteria	Desulfobulbaceae
Otu2249	0	1	0	0.000384402	Bacteria	Proteobacteria	Syntrophaceae
Otu2254	0	1	0	0.000384402	Bacteria	Proteobacteria	Desulfobulbaceae
Otu2259	0	1	0	0.000384402	Bacteria	Proteobacteria	Desulfobulbaceae
Otu2261	0	1	0	0.000384402	Bacteria	Proteobacteria	Desulfobulbaceae
Otu2263	0	1	0	0.000384402	Bacteria	Proteobacteria	Desulfobulbaceae
Otu2268	0	1	0	0.000384402	Bacteria	Proteobacteria	Desulfobulbaceae
Otu2270	0	1	0	0.000384402	Bacteria	Proteobacteria	Desulfobulbaceae
Otu2272	0	1	0	0.000384402	Bacteria	Proteobacteria	Desulfobulbaceae
Otu2275	0	1	0	0.000384402	Bacteria	Proteobacteria	Oxalobacteraceae
Otu2280	0	1	0	0.000384402	Bacteria	Proteobacteria	Desulfobulbaceae
Otu2281	0	1	0	0.000384402	Bacteria	Proteobacteria	Desulfobulbaceae
Otu2290	0	1	0	0.000384402	Bacteria	Proteobacteria	Desulfobulbaceae
Otu2313	0	1	0	0.000384402	Bacteria	Proteobacteria	Comamonadaceae
Otu2319	0	1	0	0.000384402	Bacteria	Proteobacteria	Comamonadaceae
Otu2320	0	1	0	0.000384402	Bacteria	Proteobacteria	Desulfobulbaceae
Otu2324	0	1	0	0.000384402	Bacteria	Proteobacteria	Desulfobulbaceae
Otu2333	0	1	0	0.000384402	Bacteria	Proteobacteria	Phyllobacteriaceae
Otu2345	0	1	0	0.000384402	Bacteria	Proteobacteria	Desulfobulbaceae
Otu2372	0	1	0	0.000384402	Bacteria	Proteobacteria	Syntrophaceae
Otu2376	0	1	0	0.000384402	Bacteria	Proteobacteria	Desulfobulbaceae
Otu2380	0	1	0	0.000384402	Bacteria	Proteobacteria	Syntrophaceae
Otu2395	0	1	0	0.000384402	Bacteria	Proteobacteria	Comamonadaceae
Otu2399	0	1	0	0.000384402	Bacteria	Proteobacteria	Desulfobulbaceae
Otu2400	0	1	0	0.000384402	Bacteria	Proteobacteria	Desulfobulbaceae
Otu2406	0	1	0	0.000384402	Bacteria	Proteobacteria	Phyllobacteriaceae
Otu2415	0	1	0	0.000384402	Bacteria	Proteobacteria	Desulfobulbaceae
Otu2416	0	1	0	0.000384402	Bacteria	Proteobacteria	Syntrophaceae
Otu2417	0	1	0	0.000384402	Bacteria	Proteobacteria	Desulfobulbaceae
Otu2418	0	1	0	0.000384402	Bacteria	Proteobacteria	Comamonadaceae
Otu2419	0	1	0	0.000384402	Bacteria	Proteobacteria	Syntrophaceae
Otu2504	0	1	0	0.000384402	Bacteria	Proteobacteria	Proteobacteria unclassified
Otu2509	0	1	0	0.000384402	Bacteria	Proteobacteria	Proteobacteria unclassified
Otu2560	0	1	0	0.000384402	Bacteria	Proteobacteria	Rhizobiales unclassified
Otu2562	0	1	0	0.000384402	Bacteria	Proteobacteria	Rickettsiaceae
Otu2568	0	1	0	0.000384402	Bacteria	Proteobacteria	Proteobacteria unclassified
Otu2569	0	1	0	0.000384402	Bacteria	Proteobacteria	Pseudomonadaceae
Otu2571	0	1	0	0.000384402	Bacteria	Proteobacteria	Neisseriaceae
Otu2577	0	1	0	0.000384402	Bacteria	Proteobacteria	Comamonadaceae
Otu2579	0	1	0	0.000384402	Bacteria	Proteobacteria	Desulfobulbaceae
Otu2599	0	1	0	0.000384402	Bacteria	Proteobacteria	Alphaproteobacteria unclassified
Otu1945	1	0	0.000281648	0	Bacteria	Proteobacteria	Gallionellaceae
Otu1953	1	0	0.000281648	0	Bacteria	Proteobacteria	Comamonadaceae
Otu1963	1	0	0.000281648	0	Bacteria	Proteobacteria	TA18 unclassified
Otu1995	1	0	0.000281648	0	Bacteria	Proteobacteria	Gallionellaceae
Otu1997	1	0	0.000281648	0	Bacteria	Proteobacteria	Betaproteobacteria unclassified
Otu1998	1	0	0.000281648	0	Bacteria	Proteobacteria	Oligoflexales unclassified
Otu2008	1	0	0.000281648	0	Bacteria	Proteobacteria	Coxiellaceae
Otu2016	1	0	0.000281648	0	Bacteria	Proteobacteria	Rickettsiales Incertae Sedis
Otu2020	1	0	0.000281648	0	Bacteria	Proteobacteria	Oligoflexales unclassified
Otu2048	1	0	0.000281648	0	Bacteria	Proteobacteria	Sh765B-TzT-29 unclassified
Otu2051	1	0	0.000281648	0	Bacteria	Proteobacteria	Methylophilaceae
Otu2052	1	0	0.000281648	0	Bacteria	Proteobacteria	Gallionellaceae
Otu2241	1	0	0.000281648	0	Bacteria	Proteobacteria	Betaproteobacteria unclassified
Otu2244	1	0	0.000281648	0	Bacteria	Proteobacteria	Myxococcales unclassified
Otu2245	1	0	0.000281648	0	Bacteria	Proteobacteria	Gallionellaceae
Otu2251	1	0	0.000281648	0	Bacteria	Proteobacteria	Methylophilaceae
Otu2252	1	0	0.000281648	0	Bacteria	Proteobacteria	Syntrophaceae
Otu2253	1	0	0.000281648	0	Bacteria	Proteobacteria	Comamonadaceae
Otu2255	1	0	0.000281648	0	Bacteria	Proteobacteria	Gammaproteobacteria unclassified
Otu2256	1	0	0.000281648	0	Bacteria	Proteobacteria	Methylophilaceae
Otu2257	1	0	0.000281648	0	Bacteria	Proteobacteria	Hydrogenophilaceae
Otu2260	1	0	0.000281648	0	Bacteria	Proteobacteria	Gallionellaceae
Otu2282	1	0	0.000281648	0	Bacteria	Proteobacteria	Bdellovibrionaceae
Otu2283	1	0	0.000281648	0	Bacteria	Proteobacteria	Halieaceae
Otu2285	1	0	0.000281648	0	Bacteria	Proteobacteria	Gallionellaceae
Otu2286	1	0	0.000281648	0	Bacteria	Proteobacteria	Comamonadaceae
Otu2287	1	0	0.000281648	0	Bacteria	Proteobacteria	Rhodobacteraceae
Otu2288	1	0	0.000281648	0	Bacteria	Proteobacteria	VHS-B4-70
Otu2289	1	0	0.000281648	0	Bacteria	Proteobacteria	SC-I-84 unclassified
Otu2297	1	0	0.000281648	0	Bacteria	Proteobacteria	B1-7BS unclassified
Otu2298	1	0	0.000281648	0	Bacteria	Proteobacteria	Rhodospirillales Incertae Sedis
Otu2299	1	0	0.000281648	0	Bacteria	Proteobacteria	Acetobacteraceae
Otu2300	1	0	0.000281648	0	Bacteria	Proteobacteria	Sphingomonadaceae
Otu2301	1	0	0.000281648	0	Bacteria	Proteobacteria	Nitrosomonadaceae
Otu2305	1	0	0.000281648	0	Bacteria	Proteobacteria	Gammaproteobacteria unclassified
Otu2307	1	0	0.000281648	0	Bacteria	Proteobacteria	Nitrosomonadaceae
Otu2308	1	0	0.000281648	0	Bacteria	Proteobacteria	Gallionellaceae
Otu2317	1	0	0.000281648	0	Bacteria	Proteobacteria	Xanthomonadaceae
Otu2322	1	0	0.000281648	0	Bacteria	Proteobacteria	BVA18
Otu2323	1	0	0.000281648	0	Bacteria	Proteobacteria	Betaproteobacteria unclassified
Otu2325	1	0	0.000281648	0	Bacteria	Proteobacteria	Xanthomonadaceae
Otu2326	1	0	0.000281648	0	Bacteria	Proteobacteria	Betaproteobacteria unclassified
Otu2327	1	0	0.000281648	0	Bacteria	Proteobacteria	Gammaproteobacteria unclassified
Otu2328	1	0	0.000281648	0	Bacteria	Proteobacteria	Surface 1
Otu2329	1	0	0.000281648	0	Bacteria	Proteobacteria	Xanthomonadaceae
Otu2332	1	0	0.000281648	0	Bacteria	Proteobacteria	Proteobacteria unclassified
Otu2335	1	0	0.000281648	0	Bacteria	Proteobacteria	Xanthomonadales Incertae Sedis
Otu2336	1	0	0.000281648	0	Bacteria	Proteobacteria	Legionellaceae
[truncated: 124 more rows]

## Sheet: Table S4
Table S4: Predicted genome bins from the Matanuska basal ice layer metagenome. In total, 46 bins were predicted, but only 6 bins (highlighted in yellow) satisfied the threshold for completeness ( ≥70%) and contamination (≤10%) levels. These bins were further evaluated for presence of complementary markers and merged (see Supplementary Table 5).
Bin Id	# markers	0	1	2	3	4	5+	Completeness	Contamination
Bin 01	56	28	28	0	0	0	0	54.18	0
Bin 02	56	49	6	1	0	0	0	6.48	0.46
Bin 03	56	20	34	2	0	0	0	61.36	8.33
Bin 04	56	25	31	0	0	0	0	70.16	0
Bin 05	56	11	45	0	0	0	0	56.25	0
Bin 06	56	26	28	2	0	0	0	65.28	4.63
Bin 07	56	53	3	0	0	0	0	12.5	0
Bin 08	56	31	21	4	0	0	0	54.17	6.48
Bin 09	56	10	17	17	12	0	0	69.91	30.56
Bin 10	56	56	0	0	0	0	0	0	0
Bin 11	56	0	56	0	0	0	0	100	0
Bin 12	56	48	8	0	0	0	0	29.17	0
Bin 13	56	46	10	0	0	0	0	27.08	0
Bin 14	56	56	0	0	0	0	0	0	0
Bin 15	56	14	41	1	0	0	0	53.41	0.38
Bin 16	56	51	1	4	0	0	0	8.33	4.17
Bin 17	56	3	53	0	0	0	0	87.5	0
Bin 18	56	55	1	0	0	0	0	4.17	0
Bin 19	56	4	38	14	0	0	0	91.67	20.49
Bin 20	56	4	32	20	0	0	0	83.33	38.66
Bin 21	56	54	2	0	0	0	0	8.33	0
Bin 22	56	4	39	10	3	0	0	87.04	20.71
Bin 23	56	2	4	18	28	4	0	91.67	135.31
Bin 24	56	13	42	1	0	0	0	73.55	2.08
Bin 25	56	56	0	0	0	0	0	0	0
Bin 26	56	0	8	17	17	12	2	100	126.34
Bin 27	56	52	4	0	0	0	0	12.5	0
Bin 28	56	3	18	29	6	0	0	87.5	46.2
Bin 29	56	56	0	0	0	0	0	0	0
Bin 30	56	19	37	0	0	0	0	56	0
Bin 31	56	5	40	11	0	0	0	79.17	9.95
Bin 32	56	7	49	0	0	0	0	75	0
Bin 33	56	13	39	4	0	0	0	71.06	1.52
Bin 34	56	56	0	0	0	0	0	0	0
Bin 35	56	19	37	0	0	0	0	51.75	0
Bin 36	56	14	42	0	0	0	0	74.71	0
Bin 37	56	16	36	4	0	0	0	61.14	16.67
Bin 38	56	54	2	0	0	0	0	8.33	0
Bin 39	56	28	18	10	0	0	0	51.01	17.14
Bin 40	56	48	7	1	0	0	0	25	4.17
Bin 41	56	39	11	6	0	0	0	23.84	3.12
Bin 42	56	38	18	0	0	0	0	16.86	0
Bin 43	56	24	31	1	0	0	0	54.08	0.52
Bin 44	56	56	0	0	0	0	0	0	0
Bin 45	56	52	4	0	0	0	0	7.29	0
Bin 46	56	24	28	4	0	0	0	43.13	1.52

## Sheet: Table S5
Table S5: Statististics for merged genome bins. The binned genome drafts were compared for the presence of complementary markers and merged only if completeness increased and contamination remained below the threshold level. A total of six genomic bins were merged and are highlighted in yellow.
Bin A	Bin B	Bin A completeness	Bin A contamination	Bin B completeness	Bin B contamination	Delta completeness	Delta contamination	Merger delta	Merged completeness	Merged contamination
Bin 01	Bin 07	50	0	5.36	0	5.36	0	5.36	55.36	0
Bin 35	Bin 07	66.07	0	5.36	0	5.36	0	5.36	71.43	0
Bin 04	Bin 45	55.36	0	7.14	0	7.14	0	7.14	62.5	0
Bin 15	Bin 27	75	1.79	7.14	0	7.14	0	7.14	82.14	1.79
Bin 27	Bin 32	7.14	0	87.5	0	5.36	1.79	3.57	92.86	1.79
Bin 27	Bin 05	7.14	0	80.36	0	5.36	1.79	3.57	85.71	1.79
Bin 12	Bin 05	14.29	0	80.36	0	10.71	3.57	7.14	91.07	3.57
Bin 27	Bin 43	7.14	0	57.14	1.79	5.36	1.79	3.57	62.5	3.57
Bin 06	Bin 07	53.57	3.57	5.36	0	5.36	0	5.36	58.93	3.57
Bin 01	Bin 02	50	0	12.5	1.79	8.93	3.57	5.36	58.93	5.36
Bin 01	Bin 40	50	0	14.29	1.79	10.71	3.57	7.14	60.71	5.36
Bin 12	Bin 15	14.29	0	75	1.79	10.71	3.57	7.14	85.71	5.36
Bin 12	Bin 35	14.29	0	66.07	0	8.93	5.36	3.57	75	5.36
Bin 02	Bin 04	12.5	1.79	55.36	0	8.93	3.57	5.36	64.29	5.36
Bin 01	Bin 42	50	0	32.14	0	25	7.14	17.86	75	7.14
Bin 12	Bin 32	14.29	0	87.5	0	7.14	7.14	0	94.64	7.14
Bin 02	Bin 36	12.5	1.79	75	0	7.14	5.36	1.79	82.14	7.14
Bin 35	Bin 40	66.07	0	14.29	1.79	8.93	5.36	3.57	75	7.14
Bin 40	Bin 43	14.29	1.79	57.14	1.79	10.71	5.36	5.36	67.86	7.14
Bin 45	Bin 08	7.14	0	44.64	7.14	7.14	0	7.14	51.79	7.14
Bin 46	Bin 07	57.14	7.14	5.36	0	5.36	0	5.36	62.5	7.14
Bin 07	Bin 08	5.36	0	44.64	7.14	5.36	0	5.36	50	7.14
Bin 12	Bin 43	14.29	0	57.14	1.79	7.14	7.14	0	64.29	8.93
Bin 13	Bin 30	17.86	0	66.07	0	8.93	8.93	0	75	8.93
Bin 13	Bin 35	17.86	0	66.07	0	8.93	8.93	0	75	8.93
Bin 13	Bin 04	17.86	0	55.36	0	8.93	8.93	0	64.29	8.93
Bin 13	Bin 43	17.86	0	57.14	1.79	10.71	7.14	3.57	67.86	8.93
Bin 16	Bin 04	8.93	7.14	55.36	0	7.14	1.79	5.36	62.5	8.93
Bin 27	Bin 33	7.14	0	76.79	7.14	5.36	1.79	3.57	82.14	8.93
Bin 30	Bin 40	66.07	0	14.29	1.79	7.14	7.14	0	73.21	8.93
Bin 12	Bin 24	14.29	0	76.79	1.79	5.36	8.93	-3.57	82.14	10.71
Bin 02	Bin 43	12.5	1.79	57.14	1.79	5.36	8.93	-3.57	62.5	10.71
Bin 40	Bin 46	14.29	1.79	57.14	7.14	10.71	5.36	5.36	67.86	12.5
Bin 12	Bin 37	14.29	0	71.43	7.14	7.14	7.14	0	78.57	14.29
Bin 02	Bin 33	12.5	1.79	76.79	7.14	7.14	7.14	0	83.93	14.29
Bin 12	Bin 33	14.29	0	76.79	7.14	5.36	8.93	-3.57	82.14	16.07
Bin 13	Bin 46	17.86	0	57.14	7.14	8.93	8.93	0	66.07	16.07
Bin 13	Bin 08	17.86	0	44.64	7.14	8.93	8.93	0	53.57	16.07
Bin 16	Bin 08	8.93	7.14	44.64	7.14	7.14	8.93	-1.79	51.79	16.07
Bin 02	Bin 46	12.5	1.79	57.14	7.14	5.36	8.93	-3.57	62.5	16.07
Bin 33	Bin 40	76.79	7.14	14.29	1.79	7.14	8.93	-1.79	83.93	16.07
Bin 41	Bin 42	30.36	10.71	32.14	0	25	5.36	19.64	57.14	16.07
Bin 04	Bin 41	55.36	0	30.36	10.71	21.43	8.93	12.5	76.79	19.64

## Sheet: Table S6
Table S6: Genomic statistics and phylogeny of the 9 GBs.
Bin ID	Classification (Genus level)	Size (bp)	% GC	N50	Contigs	% Mapped Reads	No. of genes	% Genes in Subsystems	% Genes in KEGG
Bin 04	Thiobacillus	1221565	59.2	4193	290	1.08	1462	35	47
Bin 11	Anaerolinea	3701436	58.5	106378	260	1.44	3593	43	26
Bin 17	Unclassified	1746022	37.2	37206	297	0.62	1876	45	46
Bin 24	Unclassified	733905	54.5	19300	124	0.28	764	37	42
Bin 31	Synthrophus	2641092	43.4	16572	626	0.61	2786	25	29
Bin 33	Anaerolinea	1642746	58.5	15912	430	0.35	1695	30	48
Bin 0236	Unclassified	1302232	53.1	16090	291	0.35	1497	40	37
Bin 0512	Unclassified	1356318	44	34243	221	0.95	1489	24	38
Bin 2732	Synthrophus	1467483	53.4	18301	373	0.35	1580	48	57

## Sheet: Table S7
Table S7: Distribution of Subsystems in the 9 GBs. The number of genes classified by RAST server to each category as well as the average percentage of each functional category in 9 GBs are shown.
Subsystem	Bin 04	Bin 11	Bin 17	Bin 24	Bin 31	Bin 33	Bin 0236	Bin 0512	Bin 2732	Total Hits	Average/GB (%)
Protein Metabolism	61	173	134	55	75	61	83	114	98	854	14.0854
Amino Acids and Derivatives	69	277	87	11	82	49	94	25	87	781	12.8814
Carbohydrates	31	227	68	12	64	110	32	30	86	660	10.8857
Cofactors, vitamins, prosthetic groups, pigments	18	110	104	1	36	11	69	27	82	458	7.55402
Cell Wall and Capsule	27	56	75	27	77	26	42	13	30	373	6.15207
Respiration	41	74	48	1	48	35	28	12	84	371	6.11908
DNA Metabolism	16	113	44	18	82	14	19	35	19	360	5.93765
RNA Metabolism	31	51	46	26	32	32	48	44	40	350	5.77272
Membrane Transport	36	96	23	4	46	36	28	8	53	330	5.44285
Nucleosides and Nucleotides	19	74	40	12	11	47	27	5	25	260	4.28831
Virulence, Disease and Defense	23	38	18	16	38	13	28	15	35	224	3.69454
Fatty Acids, Lipids, and Isoprenoids	17	75	28	0	28	11	21	11	33	224	3.69454
Stress Response	52	28	19	6	14	11	22	3	19	174	2.86987
Phosphorus Metabolism	8	52	15	0	12	8	0	0	19	114	1.88026
Regulation and Cell signaling	18	11	21	5	34	6	0	7	8	110	1.81428
Nitrogen Metabolism	15	9	11	0	9	7	31	1	5	88	1.45143
Cell Division and Cell Cycle	0	21	21	7	0	19	3	0	15	86	1.41844
Miscellaneous	11	34	3	3	3	5	9	2	14	84	1.38545
Potassium metabolism	4	8	16	1	0	0	14	0	7	50	0.824674
Sulfur Metabolism	4	7	2	2	2	13	2	3	1	36	0.593765
Motility and Chemotaxis	0	0	20	0	0	0	0	0	0	20	0.32987
Metabolism of Aromatic Compounds	1	8	2	0	0	2	0	0	3	16	0.263896
Iron acquisition and metabolism	1	1	8	0	0	0	0	0	3	13	0.214415
Dormancy and Sporulation	0	1	3	1	1	0	2	2	2	12	0.197922
Secondary Metabolism	4	4	0	0	1	0	0	0	0	9	0.148441
Phages, Prophages, Transposable elements, Plasmids	0	0	2	1	2	0	0	1	0	6	0.0989609
Photosynthesis	0	0	0	0	0	0	0	0	0	0	0

## Sheet: Table S8
Table S8: Distribution of KEGG functional categories in 9 GBs obtained by KAAS annotation server. The number of genes classified by KAAS server to each category as well as the average percentage of each functional category in the 9 GBs are shown.
Category	Bin 0236	Bin 0512	Bin 2732	Bin 04	Bin 11	Bin 17	Bin 24	Bin 31	Bin 33	Total Hits	Average/ GB (%)
Metabolism
Carbohydrate metabolism	86	89	163	83	178	136	49	153	200	1137	17.6033
Energy metabolism	28	55	105	60	84	84	19	75	63	573	8.87134
Lipid metabolism	20	17	33	27	25	20	5	25	25	197	3.05001
Nucleotide metabolism	44	45	60	38	69	68	36	50	62	472	7.30763
Amino acid metabolism	66	51	112	110	117	92	12	114	79	753	11.6582
Metabolism of other amino acids	8	12	19	25	31	13	9	13	21	151	2.33782
Glycan biosynthesis and metabolism	20	20	25	22	18	27	16	24	32	204	3.15838
Metabolism of cofactors and vitamins	56	35	69	47	77	92	13	53	65	507	7.84951
Metabolism of terpenoids and polyketides	17	16	18	14	12	18	5	12	10	122	1.88884
Biosynthesis of other secondary metabolites	11	18	16	17	14	16	5	20	15	132	2.04366
Xenobiotics biodegradation and metabolism	1	6	22	13	24	15	5	22	24	132	2.04366
Chemical structure transformation maps	0	0	0	1	0	0	0	0	0	1	0.0154823
Genetic Information Processing
Transcription	3	3	3	1	3	4	3	4	3	27	0.418021
Translation	54	67	62	48	62	70	55	51	51	520	8.05078
Folding, sorting and degradation	21	22	25	20	26	25	14	21	20	194	3.00356
Replication and repair	28	40	40	21	49	42	35	39	33	327	5.0627
Environmental Information Processing
Membrane transport	28	13	43	38	62	26	8	49	41	308	4.76854
Signal transduction	24	19	39	48	38	44	12	38	32	294	4.55179
Cellular Processes
Transport and catabolism	2	2	4	3	4	2	1	2	7	27	0.418021
Cell motility	3	3	3	13	2	33	0	3	2	62	0.959901
Cell growth and death	8	10	9	11	8	9	5	14	9	83	1.28503
Cellular community - prokaryotes	21	18	27	32	35	29	11	37	26	236	3.65382

## Sheet: Table S9
Table S9: Presence (+) and absence (-) of key predicted genes in the 9 GBs.
Category	Subcategory	Subsystem	Function	Bin 11	Bin 33	Bin 31	Bin 2732	Bin 04	Bin 17	Bin 24	Bin 0236	Bin 0512
Stress Response	Osmotic stress		Choline dehydrogenase	-	+	-	-	-	-	-	-	-
			Choline sulfatase	-	+	-	-	-	-	-	-	-
			Sarcosine oxidase alpha subunit	-	+	-	-	-	-	-	-	-
			Cyclic beta-+,+-glucan synthase	-	+	-	+	+	-	-	+	-
	Detoxification	Uptake of selenate and selenite	DedA	+	+	-	+	-	+	-	+	+
			CysA	-	-	-	+	+	-	-	-	-
			Permease component +	-	-	-	+	+	-	-	-	-
	Dessication stress			-	-	-	-	-	-	-	-	-
	Acid stress			-	-	-	-	-	-	-	-	-
	Oxidative stress		Lactoylglutathione lyase	+	-	+	-	-	-	-	-	-
			Hydroxyacylglutathione hydrolase	-	-	+	+	-	-	-	+	-
			YggE	-	-	+	-	-	-	-	-	-
			YggF	-	-	-	-	-	-	+	-	-
			Superoxide reductase	-	-	-	-	-	-	-	+	-
			Peroxidase	-	-	-	-	-	-	-	+	-
			Catalase	+	-	-	+	+	-	-	+	-
			Manganese superoxidase dismutase	+	-	-	-	-	-	+	-	-
			Redox-senstitive transcriptional regulator	+	-	-	-	-	-	-	-	-
			Rubrerythrin	+	-	+	+	+	-	-	+	-
			Transcriptional regulator, Crp	-	-	-	+	+	-	-	-	-
			Rubredoxin	-	-	-	+	+	-	-	+	-
			Zinc uptake regulation protein ZUR	+	-	-	-	-	-	-	-	-
			Glutaredoxin	-	-	-	-	-	+	-	+	-
	Periplasmic stress	Periplasmic stress response	HtrA protease/chaperone	+	+	+	+	+	-	+	-	-
			DegS	-	-	-	+	+	-	-	-	-
			Intermembrane protease RasP/YluC	-	-	-	-	-	+	+	-	+
	Carbon starvation		RspA	+	+	-	+	+	-	-	-	-
			Stringent starvation protein A	-	-	-	-	-	-	-	+	-
			Stringent starvation protein B	-	-	-	-	-	-	-	+	-
	Hfl operon		GTP-binding protein HflX	+	+	+	-	-	-	-	+	-
			Putative inner membrane protein YieT	-	-	-	-	-	-	-	+	-
			HflC	-	-	-	-	-	-	-	+	-
			HflK	-	-	-	-	-	-	-	+	-
	SigmaB stress response		RsbR	+	-	-	-	-	-	-	-	-
	SigmaB stress response		RsbU	+	+	-	+	+	-	-	+	-
	Bacterial hemoglobins		Hemoglobin-like protein HbO	+	-	-	+	+	-	-	-	-
	Dimethylarginine metabolism		NG-dimethylarginine dimethylaminohydrolase +	+	-	-	-	-	-	-	-	-
	Dimethylarginine metabolism		Ornithine aminotransferase	+	-	-	-	-	-	-	-	-
	cold shock		CspA	+	-	+	-	-	-	-	-	-
	heat shock			-	-	-	-	-	-	-	-	-
Nitrogen Metabolism		Nitrogen fixation	Nitrogenase (molybdenum iron)-specific transcriptional regulatorNifA	-	-	-	-	-	-	-	+	-
			Nitrogenase FeMo-cofactor scaffold and assembly protein NifE	-	-	-	-	-	-	-	+	-
			NifZ	-	-	-	-	-	-	-	+	-
			Nitogenase FeMo-cofactor synthesis FeS core scaffold and assembly protein NifB	-	-	-	-	-	-	-	+	-
			Nitorgenase alpha chain	-	-	-	-	-	-	-	+	-
			NifX-associated protein	-	-	-	-	-	-	-	+	-
			+Fe-+S ferrodoxin, nitrogenase associated	-	-	-	-	-	-	-	+	-
			Nitorgenase reductase and maturation protein NifH	-	-	-	-	-	-	-	+	-
			Nitrogenase FeMo-cofactor carrier protein NifX	-	-	-	-	-	-	-	+	-
			Homocitrate synthase	-	-	-	-	-	-	-	+	-
			LRV (FeS)+ cluster domain protein	-	-	-	-	-	-	-	+	-
			Nitrogenase FeMo-cofactor scaffold and assembly protein NifN	-	-	-	-	-	-	-	+	-
			Probable iron binidng protein in Nif Operon	-	-	-	-	-	-	-	+	-
		Denitrification	Nitrite reductase	+	-	-	-	-	-	-		-
			Nitrate/nitrite transporter NarK	+	-	-	-	-	-	-		-
		Ammonia assimilation	Glutamate synthase large chain	+	+	-	+	+	+	-	+	+
			Gultamate synthase small chain	+	+	-	+	+	-	-	+	-
			Glutamate-ammonia-ligase adenylyltransferase	+	+	-	+	+	-	-	+	-
			Glutamine sythetase type I	+	+	-	-	-	-	-	+	-
			Glutamine synthetase type III,GlnN	-	-	-	+	+	-	-	+	-
			Nitrogen regulatory protein P-II	-	-	-	-	-	-	-	+	-
			Ammonium transporter	-	-	-	-	-	-	-	+	-
		Nitrate and Nitrite ammonification	Assimilatory nitrate reductase large subunit	-	+	-	-	-	-	-	-	-
Sulfur Metabolism		Thioredoxin-disulfide reductase	Thioredoxin reductase	+	-	+	+	+	+	+	+	+
			Thiol peroxidase	-	-	-	-	-	-	+	-	-
			Thiol peroxidase, Tpx-type	+	-	-	-	-	-	-	-	-
		Galactosylceramide and sulfatide metabolism	Alpha-galactosidase	+	+	-	-	-	-	-	-	-
			Beta-galactosidase	+	+	-	-	-	-	-	-	-
Central Carbohydrates Metbolism		Methylglyoxal Metabolism	Hydroxyacylglutathione hydrolase	-	-	+	+	+	-	-	+	-
			Methylglyoxal synthase	+	-	-	-	-	-	-	-	-
			Lactoylglutathione lyase	+	-	+	-	-	-	-	-	-
			Aldehyde dehydrogenase	+	-	+	-	-	-	-	-	-
		Glycolysis and Glucogenesis	+-phosphofructokinase	-	+	-	+	+	-	-	-	-
			Triosephosphate isomerase	+	+	-	+	+	+	-	-	+
			Pyruvate, phosphate dikinase	+	+	+	+	+	+	-	-	+
			Fructose-+,+-bisphosphatase, type II	-	+	-	-	-	-	-	-	-
			Fructose-+,+-bisphosphatase, type I	+	-	+	+	+	-	-	-	-
			Fructose-bisphosphate aldolase class II	+	+	-	-	-	-	-	-	-
			+,+-bisphophoglycerate-independent phophoglycerate mutase	-	-	-	+	+	-	+	-	-
			Glucose-+-phosphate isomerase	+	+	-	+	+	+	+	-	+
			Putative phosphoenolpyruvate synthase	-	-	-	+	+	+	-	-	-
			Polyphosphate glucokinase	+	+	-	-	-	-	-	-	-
			Pyruvate kinase	+	+	+	+	+	+	+	-	+
			NAD-dependent glyceraldehyde-+-phosphate dehydrogenase	+	-	-	+	-	+		-	+
			Phosphoglycerate mutase	-	-	-	-	-	-	+	-	-
			Enolase	+	+	+	-	-	-	-	-	+
			Pyrophosphate-dependent fuctose +-phosphate-+-kinase	-	+	-	-	-	-	-	-	-
			Phosphoenolpyruvate synthase	-	+	-	-	-	-	-	-	-
			Phosphogylcerate kinase	-	-	-	+
		Pyruvate metabolism I	Pyruvate, phosphate dikinase	-	+	+	-	+	+	-	-	+
			Phosphoenolpyruvate carboxykinase	-	+	-	-	-	-	-	-	-
			Phosphoenolpyruvate carboxylase	-	+	-	-	-	-	-	-	-
			Pyruvate kinase	+	+	+	-	+	+	+	+	+
			Oxaloacetate decaboxylase beta chain	-	-	-	-	+	-	-	-	-
			Pyruvate kinase	-	+	+	-	+	-	-	-	-
			NAD-dependent malic enzyme	-	-	+	-	-	+	+	+	+
			Phosphophenolpyruvate synthase	+	+	-	-	-	+	-	-	+
		Pyruvate metabolism II	Acetyl-CoA synthetase beta chain	-	-	-	-	+	-	-	-	+
			Aldehyde dehydrogenase	+	+	+	-	-	-	-	-	-
			Acetaldehyde dehydrogenase	+	-	-	-	-	-	-	-	-
			Acetate kinase	-	-	-	-	+	-	-	-	-
			Acylphosphate phosphohydrolase	+	+	+	-	-	-	-	-	-
			Acetyl-CoA synthetase alpha and beta chain, putative	+	+	+	-	+	-	-	-	-
			Acetyl-CoA,acetogenesis from pyruvate	-	-	-	-	-	+	-	-	-
			Pyruvate dehydrogenase E+ alpha component	+	+	-	-	-	-	-	+	-
			Pyruvate dehydrogenase E+ beta component	+	+	+	-	-	-	-	-	-
			Dihydrolipoamide acetyltransferase component of pyruvate dehydrogenase complex	+	-	-	-	-	-	-	+	-
			Dihydrolipoamide dehydrogenase of pyruvate dehydrogenase complex	-	+	-	-	-	-	-	+	-
			NAD-dependent protein deacetylase	+	+	-	-	-	-	-	-	-
			NAD-independent protein deacetylase AcuC	-	-	+	-	-	-	-	-	-
		TCA Cycle	Isocitrate dehydrogenase	+	-	-	-	-	-	-	-	-
			Malate dehydrogenase	+	-	-	-	-	-	-	-	-
			Succinyl-CoA ligase alpha chain	+	-	-	-	-	-	-	-	-
			Aconitate hydratase	+	-	-	-	-	-	-	-	-
			Citrate synthase	+	-	-	-	-	-	-	-	-
			Fumarate hydratase class I	+	-	-	-	-	-	-	-	-
			Dihydrolipoamide dehydrogenase	+	-	-	-	-	-	-	-	-
			Succinyl-CoA ligase beta chain	+	-	-	-	-	-	-	-	-
			Fumarate hydratase class II	+	-	-	-	-	-	-	-	-
		Glycolate, glyoxylate interconversions	Glyoxylate reductase	-	-	-	+	+	-	-	-	-
			Phosphoglycolate phosphatase	-	-	-	+	+	-	+	-	+
			Hydroxypyruvate reductase	-	-	-	+	+	-	-	-	-
			Glycolate dehydrogenase, GlcD	-	-	-	+	+	-	-	-	-
		Pyruvate Alanine Serine Interconversions	Alanine racemase	+	+	-	-	+	-	+	+	-
			Branched-chain amino acid aminotransferase	+	+	-	-	+	-	-	+	-
			Alanine dehydrogenase	+	-	-	-	+	-	-	-	-
			D-serine dehydratase	-	+	-	-	-	-	-	-	-
Membrane Transport	ABC Transporters	ABC transporter oligopeptide	OppB	+	+	+	+	+	+	-	+	+
			OppC	+	+	-	-	-	+	-	-	+
			OppF	+	+	-	+	+	+	-	-	+
			OppD	+	+	-	+	+	-	-	-	-
			OppA	+	+	+	+	+	+	+	-	+
		ABC transporter tungstate	ABC-type tungstate transport system, permease protein	+	-	+	-	-	-	-	-	-
			ABC-type tungstate transport system, periplasmic binding protein	+	-	+	-	-	-	-	-	-
		ABC transporter branched-chain amino acid	LivH	+	-	+	+	+	-	-	-	-
			LivF	+	-	+	+	+	-	-	-	-
			LivG	+	-	+	+	+	-	-	-	-
			LivM	+	-	+	+	-	-	-	-	-
			amino-acid biniding protein	+	-	+	-	-	-	-	-	-
		ABC transporter dipeptide	Dipeptide transport system permease protein DppB	+	+	-	+	+	-	-	+	-
			Dipeptide transport system permease protein DppC	+	+	+	+	+	-	-	+	-
			Dipeptide transport system permease protein DppD	+	-	-	-	-	-	-	-	-
			Dipeptide transport system permease protein DppF	+	-	-	-	-	-	-	-	-
			Dipeptide-binding ABC transporter, periplasmic substrate-binding component	+	+	-	-	-	-	-	-	-
	Protein translocation across cytoplasmic membrane	Twin-arginine translocation system	Twin-arginine translocation protein TatC	+	+	+	+	+	+	-	+	+
			Twin-arginine translocation protein TatA	+	+	-	-	-	-	-	-	-
			Twin-arginine translocation protein TatB	-	+	+	-	-	+	-	+	+
	Cation Transporters	Magnesium transport	ATPase component of NikO	+	-	-	-	+	-	-	-	-
			Magnesium and Cobal transport protein CorA	+	+	-	-	-	-	-	+	-
			Magnesium and Cobal efflux protein CorC	-	+	+	+	-	-	-	+	-
			Mg(++) transport ATPase, P-type	+	-	-	-	-	-	-	-	-
			Mg(++) transport ATPase protein C	-	+	-	-	-	-	-	-	-
		Transport of Nickel and Cobalt	NikM component	+	+	-	+	+	-	-	-	-
			NikN	+	+	-	-	-	-	-	-	-
			CbiM	+	-	-	-	-	-	-	-	-
			Nickel responsive regulator NikR	-	-	-	+	+	-	-	-	-
			ATPase component of NikO	+	+	-	+	+	-	-	-	-
			CbiO	+	-	-	-	-	-	-	-	-
			NikQ	-	+	-	+	+	-	-	-	-
			CbiQ	+	-	-	-	-	-	-	-	-
			CbtA	-	-	-	+	+	-	-	-	-
		Copper transport system	Copper-translocating P-type ATPase	+	+	+	+	+	+	+	+	+
Dormancy and Sporulation	Misc	Multi function proteins	Peptidyl-tRNA hydrolase	+	-	+	+	+	+	-	+	+
		Cation Transporters	MgtE	-	-	-	-	-	-	+	-	-
		Sporulation protein	SpoVG	-	-	-	-	-	-	-	+	-
Respiration	Electron accepting reactions	Anaerobic respiratory reductases	heterodisulfide reductase, iron-sulfur binding subunit	-	-	-	+	+	-	-	-	-
			heterodisulfide reductase, subunit A	-	-	-	+	+	-	-	-	-
			Dissimilatory sulfite reductase beta subunit	-	-	-	-	-	-	-	+	-
			Dissimilatory sulfite reductase alpha subunit	-	-	-	-	-	-	-	+	-
			CoB-CoM heterodisulfide reductase subunit A	+	-	-	+	+	-	-	-	-
			CoB-CoM heterodisulfide reductase subunit B	+	-	+	-	-	-	-	-	-
			CoB-CoM heterodisulfide reductase subunit C	-	-	-	+	+	-	-	-	-
			CoB-CoM heterodisulfide reductase subunit D	-	-	+	+	+	-	-	-	-
			Heterodisulfide reductase cytochrome subunit	-	-	-	+	+	-	-	-	-
			Heterodisulfie reductase subunit A	-	-	+	-
			Fe-S-cluster-containing hydrogenase component +	-	-	+	+	+	-	-	+	-
			Flavodoxin reductases family +	+	-	-	-	-	-	-	-	-
			Anaerobic dehydrogenases	+	-	-	+	+	-	-	-	-
			Butyryl-CoA dehydrogenase	+	-	+	+	+	+	-	+	-
			Cytochrome c oxidase polypeptide III	+	-	-	-	+	+	-	-	-
			Cytochrome c oxidase polypeptide II	+	-	-	-	+	+	-	-	-
			Cytochrome c oxidase polypeptide I	+	-	-	-	+	+	-	-	-
			Arsenate reductase	+	-	-	-	-	-	-	-	-
			Coenzyme F++--dependent oxidoreductase	-	-	+	-
	Electron donating reactions	Respiratory Complex I	NADH-ubiquinone oxidoreductase chain K	+	+	-	+	+	-	-	-	-
			NADH-ubiquinone oxidoreductase chain L	+	+	-	+	+	-	-	-	-
			NADH-ubiquinone oxidoreductase chain J	+	+	-	+	+	-	-	-	-
			NADH-ubiquinone oxidoreductase chain N	+	+	-	+	+	-	-	-	-
			NADH-ubiquinone oxidoreductase chain H	+	+	-	+	+	-	-	-	-
			NADH-ubiquinone oxidoreductase chain E	+	-	-	+	+	-	-	-	-
			NADH-ubiquinone oxidoreductase chain B	+	-	-	+	+	-	-	-	-
			NADH-ubiquinone oxidoreductase chain I	+	+	-	+	+	-	-	-	-
			NADH-ubiquinone oxidoreductase chain M	+	+	-	-
			NADH-ubiquinone oxidoreductase chain F	+	-	-	+	+	-	-	-	-
			NADH-ubiquinone oxidoreductase chain G	+	+	-	+	+	-	-	-	-
			NADH-ubiquinone oxidoreductase chain C	-	-	-	+	+	-	-	-	-
			NADH-ubiquinone oxidoreductase chain A	+	-	-	+	+	-	-	-	-
			NADH-ubiquinone oxidoreductase chain D	+	+	-	+	+	-	-	-	-
		Na(+) translocating proteins	Electron transport complex protein RnfE	-	-	-	-	-	-	-	+	-
			RnfA	-	-	-	-	-	-	-	+	-
			RnfG	-	-	-	-	-	-	-	+	-
			RnfD	-	-	-	-	-	-	-	+	-
			RnfB	-	-	-	-	-	-	-	+	-
			Na(+)-translocating NADH-guinone reductase subunit B	-	-	-	-	-	-	-	+	-
		Respiratory dehydrogenases	Glycerol-+-phosphate dehydrogenase	+	+	-	-	-	-	-	+	-
			Glycerol-+-phosphate dehydrogenase	-	+	-	-	-	-	-	-	-
			Glucose-methanol-choline (GMC) oxidoredutase: NAD Binding site	+	-	-	-	-	-	-	-	-
			NADH dehydrogenase	+	+	-	-	-	-	-	-	-
			Proline dehydrogenase	+	-	-	-	-	-	-	-	-
		Hyrdogenases	Fe-S-cluster-containing hydrogenase component +	-	-	-	+	+	-	-	-	-
			Ni/Fe-hydrogenase subunit HoxF	-	-	-	+	+	-	-	-	-
			HoxY	-	-	-	+	+	-	-	-	-
			Coenzyme F++- hydrogenase maturation protease	-	-	-	+	+	-	-	-	-
			Coenzyme F++- hydrogenase beta subunit	-	-	+	-	-	-	-	-	-
			Fe-S-cluster-containing hydrogenase component +	-	-	+	+	+	-	-	-	-
			Heterodisulfide reductase subunit A	-	-	-	+	+	-	-	-	-
			Ni/Fe hydrogenase + B-type cytochrome subunit	-	-	+	+	-	-	-	-	-
			[Fe] hydrogenase, HymA subunit, putative	-	-	+	-	-	-	-	-	-
			[Ni/Fe] hydrogenase, group +, large subunit	-	-	+	-	-	-	-	-	-
			Quinone-reactive Ni/Fe-hydrogenase large subunit	-	-	+	-	-	-	-	-	-
		Succinate dehydrogenase	Fumarate reductase flavoprotein subunit	+	+	+	+	+	-	-	-	-
	Misc	Biogenesis of cbb+-type cytochrome c oxidase	CcoG, involved in Cu oxidation	-	-	-	-	+	-	-	-	-
		Formate hydrogenase	NAD-dependent formate dehydrogenase beta subunit	-	-	-	-	+	-	-	-	-
			Formate dehydrogenase O beta subunit	-	-	-	-	+	+	-	-	+
			Formate dehydrogenase O major subunit	-	-	-	-	+	+	-	-	+
			Formate dehydrogenase O alpha subunit	-	-	-	-	-	-	-	-	+
			NAD-dependent formate dehydrogenase gamma subunit	-	-	-	-	+	-	-	-	-
			NAD-dependent formate dehydrogenase alpha subunit	-	-	-	-	+	+	-	-	-
		Biogenesis of c-type cytochromes	Cytochrome c-type biogenesis protein ResA	-	-	-	-	+	-	-	-	-
			DsbD, protein-disulfide reductase	-	-	-	-	+	-	-	-	-
		Soluble cytochromes and functionally related electron carrier	Cytochrome c+	-	-	-	+	+	-	-	+	-
			Ferredoxin, +Fe-+S	-	-	-	+	+	-	-	+	-
			Ferredoxin	+	-	+	+	+	+	-	+	+
			Cytochrome c+++ precursor	+	-	-	-	-	-	-	-	-
		NiFe metallocenter assembly protein	HypF	+	+	-	-	-	+	-	+	+
			HypC	+	+	-	-	-	+	-	-	+
			HypB	+	+	-	-	-	-	-	-	-
			HypD	+	+	-	-	-	+	-	+	+
			HypE	+	+	-	-	-	+	-	+	+
			NADH dehydrogenase	-	-	-	-	-	-	+	-	-
